# Supplementary material for: Ubiquinone Biosynthesis over the Entire O2 Range: Characterization of a Conserved O2-Independent Pathway
Source: mBio. 2019 Jul 9;10(4):e01319-19. doi: 10.1128/mBio.01319-19 (PMC6747719; doi:10.1128/mBio.01319-19)
Supplement: TABLE S2 [file mBio.01319-19-st002.xlsx]

## Sheet: README
Table S2A	Occurrence of ubiT, -U, -V in archaeal and bacterial genomes.
	U32_proteases	Number of sequences in the genome having a best match for the "U32_proteases" HMM profile (i-evalue < 10E-20, profile coverage >80%)
	Nb_Yhb	Number of sequences in the genome having a best match for the "YhbT", "YhbT2", "YhbU" or "YhbV" HMM profiles (i-evalue < 10E-20, profile coverage >80%)
Table S2B	Occurrence of genes from the UQ pathways in 611 reference and representative proteobacterial genomes.
Bacterial species, known or predicted to synthesize UQ anaerobically are in blue
	YhbTUV_single_locus	Number of cases where UbiT, UbiU, UbiV are found at a single location in the genome (contiguous +/- 5 genes)
	YhbTUV_multi_loci	Number of cases where UbiT, UbiU, UbiV are found at different positions in the genome
	Single+Multi	Sum of "single-loci" and "multi-loci" cases found in the genome
	With_YhbTUV	Whether the genome has the three genes UbiT, UbiU And UbiV (0: absent, 1: present)
	Nb_02-dep Hydroxylases	Number of matches in the genome for the O2-dependent hydroxylases: UbiFHILM+Coq7
	NB: the HMM profiles used are the "final" versions of them. In the case of UbiT, the hits are either for the YhbT or YhbT2 profile.

## Sheet: Table S2A
GenomeCode	U32_proteases	YhbT	YhbU	YhbV	Nb_Yhb	SpeciesStrain	Kingdom	Phylum	Class	Order	Family
ACAC001.B.00001	0	0	0	0	0	Propionibacterium acidipropionici ATCC 4875	Bacteria	Actinobacteria	Propionibacteriales	Propionibacteriaceae	Acidipropionibacterium
ACAC001.B.00002	0	0	0	0	0	Propionibacterium acidipropionici strain CGMCC 1.2230	Bacteria	Actinobacteria	Propionibacteriales	Propionibacteriaceae	Acidipropionibacterium
ACAC001.B.00003	0	0	0	0	0	Propionibacterium acidipropionici strain ATCC 55737	Bacteria	Actinobacteria	Propionibacteriales	Propionibacteriaceae	Acidipropionibacterium
ACAC001.B.00004	0	0	0	0	0	Propionibacterium acidipropionici strain F3E8	Bacteria	Actinobacteria	Propionibacteriales	Propionibacteriaceae	Acidipropionibacterium
ACAR001.B.00001	2	0	0	0	0	Acetohalobium arabaticum DSM 5501	Bacteria	Firmicutes	Clostridia	Halanaerobiales	Halobacteroidaceae
ACAV001.B.00001	2	0	0	0	0	Acidovorax avenae subsp. avenae ATCC 19860	Bacteria	Proteobacteria	Betaproteobacteria	Burkholderiales	Comamonadaceae
ACBA001.B.00001	0	0	0	0	0	Actinobacteria bacterium IMCC26256	Bacteria	Actinobacteria
ACBA002.B.00001	1	0	0	0	0	Acinetobacter baumannii ACICU	Bacteria	Proteobacteria	Gammaproteobacteria	Pseudomonadales	Moraxellaceae
ACBA002.B.00002	1	0	0	0	0	Acinetobacter baumannii AB307-0294	Bacteria	Proteobacteria	Gammaproteobacteria	Pseudomonadales	Moraxellaceae
ACBA002.B.00003	1	0	0	0	0	Acinetobacter baumannii AB0057	Bacteria	Proteobacteria	Gammaproteobacteria	Pseudomonadales	Moraxellaceae
ACBA002.B.00004	1	0	0	0	0	Acinetobacter baumannii str. AYE	Bacteria	Proteobacteria	Gammaproteobacteria	Pseudomonadales	Moraxellaceae
ACBA002.B.00005	1	0	0	0	0	Acinetobacter baumannii D1279779	Bacteria	Proteobacteria	Gammaproteobacteria	Pseudomonadales	Moraxellaceae
ACBA002.B.00006	1	0	0	0	0	Acinetobacter baumannii MDR-TJ	Bacteria	Proteobacteria	Gammaproteobacteria	Pseudomonadales	Moraxellaceae
ACBA002.B.00007	1	0	0	0	0	Acinetobacter baumannii 1656-2	Bacteria	Proteobacteria	Gammaproteobacteria	Pseudomonadales	Moraxellaceae
ACBA002.B.00008	1	0	0	0	0	Acinetobacter baumannii MDR-ZJ06	Bacteria	Proteobacteria	Gammaproteobacteria	Pseudomonadales	Moraxellaceae
ACBA002.B.00009	1	0	0	0	0	Acinetobacter baumannii TYTH-1	Bacteria	Proteobacteria	Gammaproteobacteria	Pseudomonadales	Moraxellaceae
ACBA002.B.00010	1	0	0	0	0	Acinetobacter baumannii BJAB07104	Bacteria	Proteobacteria	Gammaproteobacteria	Pseudomonadales	Moraxellaceae
ACBA002.B.00011	1	0	0	0	0	Acinetobacter baumannii BJAB0715	Bacteria	Proteobacteria	Gammaproteobacteria	Pseudomonadales	Moraxellaceae
ACBA002.B.00012	1	0	0	0	0	Acinetobacter baumannii BJAB0868	Bacteria	Proteobacteria	Gammaproteobacteria	Pseudomonadales	Moraxellaceae
ACBA002.B.00013	1	0	0	0	0	Acinetobacter baumannii DU202	Bacteria	Proteobacteria	Gammaproteobacteria	Pseudomonadales	Moraxellaceae
ACBA002.B.00014	1	0	0	0	0	Acinetobacter baumannii ZW85-1	Bacteria	Proteobacteria	Gammaproteobacteria	Pseudomonadales	Moraxellaceae
ACBA002.B.00015	1	0	0	0	0	Acinetobacter baumannii strain AC29	Bacteria	Proteobacteria	Gammaproteobacteria	Pseudomonadales	Moraxellaceae
ACBA002.B.00016	1	0	0	0	0	Acinetobacter baumannii strain AB031	Bacteria	Proteobacteria	Gammaproteobacteria	Pseudomonadales	Moraxellaceae
ACBA002.B.00017	1	0	0	0	0	Acinetobacter baumannii strain AB030	Bacteria	Proteobacteria	Gammaproteobacteria	Pseudomonadales	Moraxellaceae
ACBA002.B.00018	1	0	0	0	0	Acinetobacter baumannii strain AbH12O-A2	Bacteria	Proteobacteria	Gammaproteobacteria	Pseudomonadales	Moraxellaceae
ACBA002.B.00019	1	0	0	0	0	Acinetobacter baumannii LAC-4	Bacteria	Proteobacteria	Gammaproteobacteria	Pseudomonadales	Moraxellaceae
ACBA002.B.00020	1	0	0	0	0	Acinetobacter baumannii strain 6200	Bacteria	Proteobacteria	Gammaproteobacteria	Pseudomonadales	Moraxellaceae
ACBA002.B.00021	1	0	0	0	0	Acinetobacter baumannii NCGM 237 DNA	Bacteria	Proteobacteria	Gammaproteobacteria	Pseudomonadales	Moraxellaceae
ACBA002.B.00022	1	0	0	0	0	Acinetobacter baumannii DNA	Bacteria	Proteobacteria	Gammaproteobacteria	Pseudomonadales	Moraxellaceae
ACBA002.B.00023	1	0	0	0	0	Acinetobacter baumannii strain A1	Bacteria	Proteobacteria	Gammaproteobacteria	Pseudomonadales	Moraxellaceae
ACBA002.B.00024	1	0	0	0	0	Acinetobacter baumannii strain ORAB01	Bacteria	Proteobacteria	Gammaproteobacteria	Pseudomonadales	Moraxellaceae
ACBA002.B.00025	1	0	0	0	0	Acinetobacter baumannii strain AB5075-UW	Bacteria	Proteobacteria	Gammaproteobacteria	Pseudomonadales	Moraxellaceae
ACBA002.B.00026	1	0	0	0	0	Acinetobacter baumannii strain XH386	Bacteria	Proteobacteria	Gammaproteobacteria	Pseudomonadales	Moraxellaceae
ACBA002.B.00027	1	0	0	0	0	Acinetobacter baumannii Ab04-mff	Bacteria	Proteobacteria	Gammaproteobacteria	Pseudomonadales	Moraxellaceae
ACBA002.B.00028	1	0	0	0	0	Acinetobacter baumannii ATCC 17978-mff	Bacteria	Proteobacteria	Gammaproteobacteria	Pseudomonadales	Moraxellaceae
ACBA002.B.00029	1	0	0	0	0	Acinetobacter baumannii genome assembly R2090	Bacteria	Proteobacteria	Gammaproteobacteria	Pseudomonadales	Moraxellaceae
ACBA002.B.00030	1	0	0	0	0	Acinetobacter baumannii strain D36	Bacteria	Proteobacteria	Gammaproteobacteria	Pseudomonadales	Moraxellaceae
ACBA002.B.00031	1	0	0	0	0	Acinetobacter baumannii genome assembly CIP70.10	Bacteria	Proteobacteria	Gammaproteobacteria	Pseudomonadales	Moraxellaceae
ACBA002.B.00032	1	0	0	0	0	Acinetobacter baumannii strain KBN10P02143	Bacteria	Proteobacteria	Gammaproteobacteria	Pseudomonadales	Moraxellaceae
ACBA002.B.00033	1	0	0	0	0	Acinetobacter baumannii genome assembly R2091	Bacteria	Proteobacteria	Gammaproteobacteria	Pseudomonadales	Moraxellaceae
ACBA002.B.00034	1	0	0	0	0	Acinetobacter baumannii strain YU-R612	Bacteria	Proteobacteria	Gammaproteobacteria	Pseudomonadales	Moraxellaceae
ACBA002.B.00035	1	0	0	0	0	Acinetobacter baumannii strain XH860	Bacteria	Proteobacteria	Gammaproteobacteria	Pseudomonadales	Moraxellaceae
ACBA002.B.00036	1	0	0	0	0	Acinetobacter baumannii strain XH859	Bacteria	Proteobacteria	Gammaproteobacteria	Pseudomonadales	Moraxellaceae
ACBA002.B.00037	1	0	0	0	0	Acinetobacter baumannii strain XH857	Bacteria	Proteobacteria	Gammaproteobacteria	Pseudomonadales	Moraxellaceae
ACBA002.B.00038	1	0	0	0	0	Acinetobacter baumannii strain XH856	Bacteria	Proteobacteria	Gammaproteobacteria	Pseudomonadales	Moraxellaceae
ACBA002.B.00039	1	0	0	0	0	Acinetobacter baumannii strain XH858	Bacteria	Proteobacteria	Gammaproteobacteria	Pseudomonadales	Moraxellaceae
ACBA002.B.00040	1	0	0	0	0	Acinetobacter baumannii strain 3207	Bacteria	Proteobacteria	Gammaproteobacteria	Pseudomonadales	Moraxellaceae
ACBA002.B.00041	1	0	0	0	0	Acinetobacter baumannii strain KAB01	Bacteria	Proteobacteria	Gammaproteobacteria	Pseudomonadales	Moraxellaceae
ACBA002.B.00042	1	0	0	0	0	Acinetobacter baumannii strain KAB02	Bacteria	Proteobacteria	Gammaproteobacteria	Pseudomonadales	Moraxellaceae
ACBA002.B.00043	1	0	0	0	0	Acinetobacter baumannii strain KAB03	Bacteria	Proteobacteria	Gammaproteobacteria	Pseudomonadales	Moraxellaceae
ACBA002.B.00044	1	0	0	0	0	Acinetobacter baumannii strain KAB04	Bacteria	Proteobacteria	Gammaproteobacteria	Pseudomonadales	Moraxellaceae
ACBA002.B.00045	1	0	0	0	0	Acinetobacter baumannii strain KAB05	Bacteria	Proteobacteria	Gammaproteobacteria	Pseudomonadales	Moraxellaceae
ACBA002.B.00046	1	0	0	0	0	Acinetobacter baumannii strain KAB06	Bacteria	Proteobacteria	Gammaproteobacteria	Pseudomonadales	Moraxellaceae
ACBA002.B.00047	1	0	0	0	0	Acinetobacter baumannii strain KAB07	Bacteria	Proteobacteria	Gammaproteobacteria	Pseudomonadales	Moraxellaceae
ACBA002.B.00048	1	0	0	0	0	Acinetobacter baumannii strain KAB08	Bacteria	Proteobacteria	Gammaproteobacteria	Pseudomonadales	Moraxellaceae
ACBA002.B.00049	1	0	0	0	0	Acinetobacter baumannii strain 3027STDY5784958 genome assembly	Bacteria	Proteobacteria	Gammaproteobacteria	Pseudomonadales	Moraxellaceae
ACBO001.B.00001	0	0	0	0	0	Aciduliprofundum boonei T469	Archaea	Euryarchaeota	DHVE2 group	Aciduliprofundum
ACBR001.B.00001	2	0	0	0	0	complete chromosome Acholeplasma brassicae	Bacteria	Tenericutes	Mollicutes	Acholeplasmatales	Acholeplasmataceae
ACCA001.B.00001	0	0	0	0	0	Acidithiobacillus caldus ATCC 51756	Bacteria	Proteobacteria	Acidithiobacillia	Acidithiobacillales	Acidithiobacillaceae
ACCA001.B.00002	0	0	0	0	0	Acidithiobacillus caldus SM-1	Bacteria	Proteobacteria	Acidithiobacillia	Acidithiobacillales	Acidithiobacillaceae
ACCA002.B.00001	0	0	0	0	0	Acidobacterium capsulatum ATCC 51196	Bacteria	Acidobacteria	Acidobacteriales	Acidobacteriaceae	Acidobacterium
ACCE001.B.00001	0	0	0	0	0	Acidothermus cellulolyticus 11B	Bacteria	Actinobacteria	Acidothermales	Acidothermaceae	Acidothermus
ACCI001.B.00001	2	0	0	0	0	Acidovorax citrulli AAC00-1	Bacteria	Proteobacteria	Betaproteobacteria	Burkholderiales	Comamonadaceae
ACCR001.B.00001	0	1	1	1	3	Acidiphilium cryptum JF-5	Bacteria	Proteobacteria	Alphaproteobacteria	Rhodospirillales	Acetobacteraceae
ACDE001.B.00001	0	1	1	1	3	Achromobacter denitrificans strain USDA-ARS-USMARC-56712	Bacteria	Proteobacteria	Betaproteobacteria	Burkholderiales	Alcaligenaceae
ACEB001.B.00001	2	1	1	1	3	Acidovorax ebreus TPSY	Bacteria	Proteobacteria	Betaproteobacteria	Burkholderiales	Comamonadaceae
ACEQ001.B.00001	1	0	0	0	0	Acinetobacter sp. 114	Bacteria	Proteobacteria	Gammaproteobacteria	Pseudomonadales	Moraxellaceae
ACEQ002.B.00001	1	0	0	0	0	Actinobacillus equuli subsp. equuli strain 19392	Bacteria	Proteobacteria	Gammaproteobacteria	Pasteurellales	Pasteurellaceae
ACFE001.B.00001	0	1	1	0	2	Acidithiobacillus ferrivorans SS3	Bacteria	Proteobacteria	Acidithiobacillia	Acidithiobacillales	Acidithiobacillaceae
ACFE002.B.00001	0	0	0	0	0	Acidimicrobium ferrooxidans DSM 10331	Bacteria	Actinobacteria	Acidimicrobiia	Acidimicrobiales	Acidimicrobiaceae
ACFE003.B.00001	2	0	0	0	0	Acidaminococcus fermentans DSM 20731	Bacteria	Firmicutes	Negativicutes	Selenomonadales	Acidaminococcaceae
ACFE004.B.00001	0	0	1	1	2	Acidithiobacillus ferrooxidans ATCC 53993	Bacteria	Proteobacteria	Acidithiobacillia	Acidithiobacillales	Acidithiobacillaceae
ACFE004.B.00002	0	0	1	1	2	Acidithiobacillus ferrooxidans ATCC 23270	Bacteria	Proteobacteria	Acidithiobacillia	Acidithiobacillales	Acidithiobacillaceae
ACFR001.B.00001	0	0	0	0	0	Actinoplanes friuliensis DSM 7358	Bacteria	Actinobacteria	Micromonosporales	Micromonosporaceae	Actinoplanes
ACHO001.B.00001	0	0	0	0	0	Acidianus hospitalis W1	Archaea	Crenarchaeota	Thermoprotei	Sulfolobales	Sulfolobaceae
ACHY001.B.00001	0	0	0	0	0	Actinoalloteichus hymeniacidonis strain HPA177(T) (=DSM 45092(T))	Bacteria	Actinobacteria	Pseudonocardiales	Pseudonocardiaceae	Actinoalloteichus
ACIN001.B.00001	2	0	0	0	0	Acidaminococcus intestini RyC-MR95	Bacteria	Firmicutes	Negativicutes	Selenomonadales	Acidaminococcaceae
ACJO001.B.00001	1	0	0	0	0	Acinetobacter johnsonii XBB1	Bacteria	Proteobacteria	Gammaproteobacteria	Pseudomonadales	Moraxellaceae
ACLA001.B.00001	1	0	0	0	0	Acholeplasma laidlawii PG-8A	Bacteria	Tenericutes	Mollicutes	Acholeplasmatales	Acholeplasmataceae
ACMA001.B.00001	0	0	0	0	0	Acaryochloris marina MBIC11017	Bacteria	Cyanobacteria	Oscillatoriophycideae	Chroococcales	Acaryochloris
ACME001.B.00001	0	0	0	0	0	Actinomyces meyeri strain W712	Bacteria	Actinobacteria	Actinomycetales	Actinomycetaceae	Actinomyces
ACMI001.B.00001	0	0	0	0	0	Actinoplanes missouriensis 431 DNA	Bacteria	Actinobacteria	Micromonosporales	Micromonosporaceae	Actinoplanes
ACMI002.B.00001	0	0	0	0	0	Actinosynnema mirum DSM 43827	Bacteria	Actinobacteria	Pseudonocardiales	Pseudonocardiaceae	Actinosynnema
ACMU001.B.00001	0	1	1	1	3	Acidiphilium multivorum AIU301 DNA	Bacteria	Proteobacteria	Alphaproteobacteria	Rhodospirillales	Acetobacteraceae
ACNO001.B.00001	1	0	0	0	0	Acinetobacter baumannii strain 6411	Bacteria	Proteobacteria	Gammaproteobacteria	Pseudomonadales	Moraxellaceae
ACOC001.B.00001	1	0	0	0	0	Acholeplasma oculi genome assembly Acholeplasma oculi strain 19L	Bacteria	Tenericutes	Mollicutes	Acholeplasmatales	Acholeplasmataceae
ACOL001.B.00001	1	0	0	0	0	Acinetobacter oleivorans DR1	Bacteria	Proteobacteria	Gammaproteobacteria	Pseudomonadales	Moraxellaceae
ACOR001.B.00001	0	0	0	0	0	Actinomyces oris strain T14V	Bacteria	Actinobacteria	Actinomycetales	Actinomycetaceae	Actinomyces
ACPA001.B.00001	1	0	0	0	0	complete chromosome Acholeplasma palmae	Bacteria	Tenericutes	Mollicutes	Acholeplasmatales	Acholeplasmataceae
ACPA002.B.00001	0	0	0	0	0	Acetobacter pasteurianus IFO 3283-01 DNA	Bacteria	Proteobacteria	Alphaproteobacteria	Rhodospirillales	Acetobacteraceae
ACPA002.B.00002	0	0	0	0	0	Acetobacter pasteurianus IFO 3283-03 DNA	Bacteria	Proteobacteria	Alphaproteobacteria	Rhodospirillales	Acetobacteraceae
ACPA002.B.00003	0	0	0	0	0	Acetobacter pasteurianus IFO 3283-07 DNA	Bacteria	Proteobacteria	Alphaproteobacteria	Rhodospirillales	Acetobacteraceae
ACPA002.B.00004	0	0	0	0	0	Acetobacter pasteurianus IFO 3283-22 DNA	Bacteria	Proteobacteria	Alphaproteobacteria	Rhodospirillales	Acetobacteraceae
ACPA002.B.00005	0	0	0	0	0	Acetobacter pasteurianus IFO 3283-26 DNA	Bacteria	Proteobacteria	Alphaproteobacteria	Rhodospirillales	Acetobacteraceae
ACPA002.B.00006	0	0	0	0	0	Acetobacter pasteurianus IFO 3283-32 DNA	Bacteria	Proteobacteria	Alphaproteobacteria	Rhodospirillales	Acetobacteraceae
ACPA002.B.00007	0	0	0	0	0	Acetobacter pasteurianus IFO 3283-01-42C DNA	Bacteria	Proteobacteria	Alphaproteobacteria	Rhodospirillales	Acetobacteraceae
ACPA002.B.00008	0	0	0	0	0	Acetobacter pasteurianus IFO 3283-12 DNA	Bacteria	Proteobacteria	Alphaproteobacteria	Rhodospirillales	Acetobacteraceae
ACPA002.B.00009	0	0	0	0	0	Acetobacter pasteurianus NBRC 101655 DNA	Bacteria	Proteobacteria	Alphaproteobacteria	Rhodospirillales	Acetobacteraceae
ACPA002.B.00010	0	0	0	0	0	Acetobacter pasteurianus 386B	Bacteria	Proteobacteria	Alphaproteobacteria	Rhodospirillales	Acetobacteraceae
ACPA002.B.00011	0	0	0	0	0	Acetobacter pasteurianus strain Ab3	Bacteria	Proteobacteria	Alphaproteobacteria	Rhodospirillales	Acetobacteraceae
ACPA002.B.00012	0	0	0	0	0	Acetobacter pasteurianus subsp. ascendens strain LMG 1590	Bacteria	Proteobacteria	Alphaproteobacteria	Rhodospirillales	Acetobacteraceae
ACPA002.B.00013	0	0	0	0	0	Acetobacter pasteurianus subsp. paradoxus strain LMG 1591	Bacteria	Proteobacteria	Alphaproteobacteria	Rhodospirillales	Acetobacteraceae
ACPI001.B.00001	1	0	0	0	0	Acinetobacter calcoaceticus PHEA-2 chromosome	Bacteria	Proteobacteria	Gammaproteobacteria	Pseudomonadales	Moraxellaceae
ACPI001.B.00002	1	0	0	0	0	Acinetobacter pittii strain AP_882	Bacteria	Proteobacteria	Gammaproteobacteria	Pseudomonadales	Moraxellaceae
ACPI001.B.00003	1	0	0	0	0	Acinetobacter pittii strain IEC338SC	Bacteria	Proteobacteria	Gammaproteobacteria	Pseudomonadales	Moraxellaceae
ACPL001.B.00001	1	0	0	0	0	Actinobacillus pleuropneumoniae L20 serotype 5b complete genome	Bacteria	Proteobacteria	Gammaproteobacteria	Pasteurellales	Pasteurellaceae
ACPL001.B.00002	1	0	0	0	0	Actinobacillus pleuropneumoniae serovar 3 str. JL03	Bacteria	Proteobacteria	Gammaproteobacteria	Pasteurellales	Pasteurellaceae
ACPL001.B.00003	1	0	0	0	0	Actinobacillus pleuropneumoniae serovar 7 str. AP76	Bacteria	Proteobacteria	Gammaproteobacteria	Pasteurellales	Pasteurellaceae
ACPL001.B.00004	1	0	0	0	0	Actinobacillus pleuropneumoniae serovar 8 genome assembly MIDG2331	Bacteria	Proteobacteria	Gammaproteobacteria	Pasteurellales	Pasteurellaceae
ACPR001.B.00001	0	1	1	1	3	Acidihalobacter prosperus strain F5	Bacteria	Proteobacteria	Gammaproteobacteria	Chromatiales	Ectothiorhodospiraceae
ACRA001.B.00001	0	0	0	0	0	Actinomyces radicidentis strain CCUG 36733	Bacteria	Actinobacteria	Actinomycetales	Actinomycetaceae	Actinomyces
ACSA001.B.00001	0	0	0	0	0	Acidilobus saccharovorans 345-15	Archaea	Crenarchaeota	Thermoprotei	Acidilobales	Acidilobaceae
ACSC001.B.00001	0	0	0	0	0	Actinobaculum schaalii strain CCUG 27420	Bacteria	Actinobacteria	Actinomycetales	Actinomycetaceae	Actinotignum
ACSE001.B.00001	0	0	0	0	0	Acetobacter senegalensis genome assembly Acetobacter senegalensis 108B	Bacteria	Proteobacteria	Alphaproteobacteria	Rhodospirillales	Acetobacteraceae
ACSP001.B.00001	0	0	0	0	0	Actinoplanes sp. SE50/110	Bacteria	Actinobacteria	Micromonosporales	Micromonosporaceae	Actinoplanes
ACSP002.B.00001	1	0	0	0	0	Acinetobacter sp. TGL-Y2	Bacteria	Proteobacteria	Gammaproteobacteria	Pseudomonadales	Moraxellaceae
ACSP003.B.00001	1	0	0	0	0	Acinetobacter sp. NCu2D-2	Bacteria	Proteobacteria	Gammaproteobacteria	Pseudomonadales	Moraxellaceae
ACSP004.B.00001	0	0	0	0	0	Acetobacter sp. SLV-7	Bacteria	Proteobacteria	Alphaproteobacteria	Rhodospirillales	Acetobacteraceae
ACSP005.B.00001	0	0	0	0	0	Acinetobacter sp. TTH0-4	Bacteria	Proteobacteria	Gammaproteobacteria	Pseudomonadales	Moraxellaceae
ACSP006.B.00001	0	0	0	0	0	Acinetobacter sp. BRTC-1	Bacteria	Proteobacteria	Gammaproteobacteria	Pseudomonadales	Moraxellaceae
ACSP007.B.00001	2	1	1	1	3	Acidovorax sp. RAC01	Bacteria	Proteobacteria	Betaproteobacteria	Burkholderiales	Comamonadaceae
ACSP008.B.00001	0	0	0	0	0	Actinomyces sp. VUL4_3	Bacteria	Actinobacteria	Actinomycetales	Actinomycetaceae	Actinomyces
ACSP009.B.00001	2	1	1	1	3	Acidovorax sp. JS42	Bacteria	Proteobacteria	Betaproteobacteria	Burkholderiales	Comamonadaceae
ACSP010.B.00001	2	1	1	1	3	Acidovorax sp. KKS102	Bacteria	Proteobacteria	Betaproteobacteria	Burkholderiales	Comamonadaceae
ACSP011.B.00001	0	0	0	0	0	Acinetobacter sp. ADP1 complete genome	Bacteria	Proteobacteria	Gammaproteobacteria	Pseudomonadales	Moraxellaceae
ACSP012.B.00001	0	0	0	0	0	Actinoplanes sp. N902-109	Bacteria	Actinobacteria	Micromonosporales	Micromonosporaceae	Actinoplanes
ACSP013.B.00001	0	0	0	0	0	Aciduliprofundum sp. MAR08-339	Archaea	Euryarchaeota	DHVE2 group	Aciduliprofundum
ACSP014.B.00001	0	0	0	0	0	Actinomyces sp. oral taxon 414 strain F0588	Bacteria	Actinobacteria	Actinomycetales	Actinomycetaceae	Actinomyces
ACST001.B.00001	3	0	0	0	0	Clostridium sticklandii str. DSM 519 chromosome	Bacteria	Firmicutes	Clostridia	Clostridiales	Peptostreptococcaceae
ACSU001.B.00001	1	0	0	0	0	Actinobacillus succinogenes 130Z	Bacteria	Proteobacteria	Gammaproteobacteria	Pasteurellales	Pasteurellaceae
ACSU002.B.00001	1	0	0	0	0	Actinobacillus suis ATCC 33415	Bacteria	Proteobacteria	Gammaproteobacteria	Pasteurellales	Pasteurellaceae
ACWO001.B.00001	2	0	0	0	0	Acetobacterium woodii DSM 1030	Bacteria	Firmicutes	Clostridia	Clostridiales	Eubacteriaceae
ACXY001.B.00001	0	1	1	1	3	Achromobacter xylosoxidans A8	Bacteria	Proteobacteria	Betaproteobacteria	Burkholderiales	Alcaligenaceae
ACXY001.B.00002	0	1	1	1	3	Achromobacter xylosoxidans C54	Bacteria	Proteobacteria	Betaproteobacteria	Burkholderiales	Alcaligenaceae
ACXY001.B.00003	0	1	1	1	3	Achromobacter xylosoxidans genome assembly NCTC10807	Bacteria	Proteobacteria	Betaproteobacteria	Burkholderiales	Alcaligenaceae
ACXY001.B.00004	0	1	0	1	2	Achromobacter xylosoxidans strain FDAARGOS_147	Bacteria	Proteobacteria	Betaproteobacteria	Burkholderiales	Alcaligenaceae
ADEQ001.B.00001	2	0	0	0	0	Adlercreutzia equolifaciens DSM 19450 DNA	Bacteria	Actinobacteria	Coriobacteriia	Eggerthellales	Eggerthellaceae
ADKA001.B.00001	0	0	0	0	0	Advenella kashmirensis WT001	Bacteria	Proteobacteria	Betaproteobacteria	Burkholderiales	Alcaligenaceae
ADMI001.B.00001	0	0	0	0	0	Advenella mimigardefordensis DPN7	Bacteria	Proteobacteria	Betaproteobacteria	Burkholderiales	Alcaligenaceae
AECH001.B.00001	0	0	0	0	0	Aerococcus christensenii strain CCUG28831	Bacteria	Firmicutes	Bacilli	Lactobacillales	Aerococcaceae
AEER001.B.00001	0	0	0	0	0	Aeromicrobium erythreum strain AR18	Bacteria	Actinobacteria	Propionibacteriales	Nocardioidaceae	Aeromicrobium
AEHY001.B.00001	2	1	1	1	3	Aeromonas hydrophila subsp. hydrophila ATCC 7966 chromosome	Bacteria	Proteobacteria	Gammaproteobacteria	Aeromonadales	Aeromonadaceae
AEHY001.B.00002	2	1	1	1	3	Aeromonas hydrophila ML09-119	Bacteria	Proteobacteria	Gammaproteobacteria	Aeromonadales	Aeromonadaceae
AEHY001.B.00003	2	1	1	1	3	Aeromonas hydrophila 4AK4	Bacteria	Proteobacteria	Gammaproteobacteria	Aeromonadales	Aeromonadaceae
AEHY001.B.00004	2	1	1	1	3	Aeromonas hydrophila YL17	Bacteria	Proteobacteria	Gammaproteobacteria	Aeromonadales	Aeromonadaceae
AEHY001.B.00005	2	1	1	1	3	Aeromonas hydrophila AL09-71	Bacteria	Proteobacteria	Gammaproteobacteria	Aeromonadales	Aeromonadaceae
AEHY001.B.00006	2	1	1	1	3	Aeromonas hydrophila pc104A	Bacteria	Proteobacteria	Gammaproteobacteria	Aeromonadales	Aeromonadaceae
AEHY001.B.00007	2	1	1	1	3	Aeromonas hydrophila J-1	Bacteria	Proteobacteria	Gammaproteobacteria	Aeromonadales	Aeromonadaceae
AEHY001.B.00008	2	1	1	1	3	Aeromonas hydrophila strain AL06-06	Bacteria	Proteobacteria	Gammaproteobacteria	Aeromonadales	Aeromonadaceae
AEHY001.B.00009	2	1	1	1	3	Aeromonas hydrophila strain AH10	Bacteria	Proteobacteria	Gammaproteobacteria	Aeromonadales	Aeromonadaceae
AEHY001.B.00010	2	1	1	1	3	Aeromonas hydrophila NJ-35	Bacteria	Proteobacteria	Gammaproteobacteria	Aeromonadales	Aeromonadaceae
AEHY001.B.00011	2	1	1	1	3	Aeromonas hydrophila strain JBN2301	Bacteria	Proteobacteria	Gammaproteobacteria	Aeromonadales	Aeromonadaceae
AEHY001.B.00012	2	1	1	1	3	Aeromonas hydrophila strain D4	Bacteria	Proteobacteria	Gammaproteobacteria	Aeromonadales	Aeromonadaceae
AEHY001.B.00013	2	1	1	1	3	Aeromonas hydrophila strain GYK1	Bacteria	Proteobacteria	Gammaproteobacteria	Aeromonadales	Aeromonadaceae
AEHY001.B.00014	2	1	1	1	3	Aeromonas hydrophila strain AHNIH1	Bacteria	Proteobacteria	Gammaproteobacteria	Aeromonadales	Aeromonadaceae
AEME001.B.00001	2	1	1	1	3	Aeromonas media WS	Bacteria	Proteobacteria	Gammaproteobacteria	Aeromonadales	Aeromonadaceae
AESA001.B.00001	1	0	0	0	0	Aerococcus sanguinicola strain CCUG43001	Bacteria	Firmicutes	Bacilli	Lactobacillales	Aerococcaceae
AESA002.B.00001	1	1	1	1	3	Aeromonas salmonicida subsp. salmonicida A449	Bacteria	Proteobacteria	Gammaproteobacteria	Aeromonadales	Aeromonadaceae
AESC001.B.00001	2	1	1	1	3	Aeromonas schubertii strain WL1483	Bacteria	Proteobacteria	Gammaproteobacteria	Aeromonadales	Aeromonadaceae
AESU001.B.00001	0	0	0	0	0	Aequorivita sublithincola DSM 14238	Bacteria	Bacteroidetes	Flavobacteriia	Flavobacteriales	Flavobacteriaceae
AEUR001.B.00001	1	0	0	0	0	Aerococcus urinaehominis strain CCUG42038B	Bacteria	Firmicutes	Bacilli	Lactobacillales	Aerococcaceae
AEUR002.B.00001	0	0	0	0	0	Aerococcus urinae ACS-120-V-Col10a	Bacteria	Firmicutes	Bacilli	Lactobacillales	Aerococcaceae
AEUR002.B.00002	0	0	0	0	0	Aerococcus urinae strain CCUG36881	Bacteria	Firmicutes	Bacilli	Lactobacillales	Aerococcaceae
AEUR003.B.00001	0	0	0	0	0	Aerococcus urinaeequi strain USDA-ARS-USMARC-56713	Bacteria	Firmicutes	Bacilli	Lactobacillales	Aerococcaceae
AEUR003.B.00002	0	0	0	0	0	Aerococcus urinaeequi strain CCUG28094	Bacteria	Firmicutes	Bacilli	Lactobacillales	Aerococcaceae
AEVE001.B.00001	2	1	1	1	3	Aeromonas veronii B565	Bacteria	Proteobacteria	Gammaproteobacteria	Aeromonadales	Aeromonadaceae
AEVE001.B.00002	2	1	1	1	3	Aeromonas veronii strain TH0426	Bacteria	Proteobacteria	Gammaproteobacteria	Aeromonadales	Aeromonadaceae
AEVE001.B.00003	2	1	1	1	3	Aeromonas veronii strain AVNIH1	Bacteria	Proteobacteria	Gammaproteobacteria	Aeromonadales	Aeromonadaceae
AEVI001.B.00001	0	0	0	0	0	Aerococcus viridans strain CCUG4311	Bacteria	Firmicutes	Bacilli	Lactobacillales	Aerococcaceae
AGAC001.B.00001	1	0	0	0	0	Aggregatibacter actinomycetemcomitans ANH9381	Bacteria	Proteobacteria	Gammaproteobacteria	Pasteurellales	Pasteurellaceae
AGAC001.B.00002	1	0	0	0	0	Aggregatibacter actinomycetemcomitans HK1651	Bacteria	Proteobacteria	Gammaproteobacteria	Pasteurellales	Pasteurellaceae
AGAC001.B.00003	1	0	0	0	0	Aggregatibacter actinomycetemcomitans HK1651	Bacteria	Proteobacteria	Gammaproteobacteria	Pasteurellales	Pasteurellaceae
AGAC001.B.00004	1	0	0	0	0	Aggregatibacter actinomycetemcomitans strain VT1169	Bacteria	Proteobacteria	Gammaproteobacteria	Pasteurellales	Pasteurellaceae
AGAC001.B.00005	1	0	0	0	0	Aggregatibacter actinomycetemcomitans strain 624	Bacteria	Proteobacteria	Gammaproteobacteria	Pasteurellales	Pasteurellaceae
AGAC001.B.00006	1	0	0	0	0	Aggregatibacter actinomycetemcomitans strain IDH781	Bacteria	Proteobacteria	Gammaproteobacteria	Pasteurellales	Pasteurellaceae
AGAP001.B.00001	1	0	0	0	0	Aggregatibacter aphrophilus NJ8700	Bacteria	Proteobacteria	Gammaproteobacteria	Pasteurellales	Pasteurellaceae
AGAP001.B.00002	1	0	0	0	0	Aggregatibacter aphrophilus NJ8700	Bacteria	Proteobacteria	Gammaproteobacteria	Pasteurellales	Pasteurellaceae
AGAP001.B.00003	1	0	0	0	0	Aggregatibacter aphrophilus strain W10433	Bacteria	Proteobacteria	Gammaproteobacteria	Pasteurellales	Pasteurellaceae
AGFA001.B.00001	0	1	1	1	3	Agrobacterium fabrum str. C58 chromosome circular	Bacteria	Proteobacteria	Alphaproteobacteria	Rhizobiales	Rhizobiaceae
AGGI001.B.00001	1	1	1	1	3	Agarivorans gilvus strain WH0801	Bacteria	Proteobacteria	Gammaproteobacteria	Alteromonadales	Alteromonadaceae
AGRA001.B.00001	0	0	0	0	0	Agrobacterium radiobacter K84 chromosome 1	Bacteria	Proteobacteria	Alphaproteobacteria	Rhizobiales	Rhizobiaceae
AGSP001.B.00001	0	1	1	1	3	Agrobacterium sp. RAC06	Bacteria	Proteobacteria	Alphaproteobacteria	Rhizobiales	Rhizobiaceae
AGSP002.B.00001	0	0	0	0	0	Agromyces sp. AR33	Bacteria	Actinobacteria	Micrococcales	Microbacteriaceae	Agromyces
AGSP003.B.00001	0	0	0	0	0	Agrobacterium sp. H13-3 circular chromosome	Bacteria	Proteobacteria	Alphaproteobacteria	Rhizobiales	Rhizobiaceae
AGTU001.B.00002	0	0	0	0	0	Agrobacterium tumefaciens strain Ach5 chromosome circular	Bacteria	Proteobacteria	Alphaproteobacteria	Rhizobiales	Rhizobiaceae
AGTU001.B.00003	0	1	1	1	3	Agrobacterium tumefaciens strain S33 chromosome linear	Bacteria	Proteobacteria	Alphaproteobacteria	Rhizobiales	Rhizobiaceae
AGVI001.B.00001	0	0	0	0	0	Agrobacterium vitis S4 chromosome 1	Bacteria	Proteobacteria	Alphaproteobacteria	Rhizobiales	Rhizobiaceae
AKGL001.B.00001	2	0	0	0	0	Akkermansia glycaniphila isolate APytT genome assembly	Bacteria	Verrucomicrobia	Verrucomicrobiae	Verrucomicrobiales	Akkermansiaceae
AKMU001.B.00001	2	0	0	0	0	Akkermansia muciniphila ATCC BAA-835	Bacteria	Verrucomicrobia	Verrucomicrobiae	Verrucomicrobiales	Akkermansiaceae
AKMU001.B.00002	2	0	0	0	0	Akkermansia muciniphila strain YL44	Bacteria	Verrucomicrobia	Verrucomicrobiae	Verrucomicrobiales	Akkermansiaceae
ALAC001.B.00001	0	0	0	0	0	Alicyclobacillus acidocaldarius subsp. acidocaldarius DSM 446	Bacteria	Firmicutes	Bacilli	Bacillales	Alicyclobacillaceae
ALAC001.B.00002	0	0	0	0	0	Alicyclobacillus acidocaldarius subsp. acidocaldarius Tc-4-1	Bacteria	Firmicutes	Bacilli	Bacillales	Alicyclobacillaceae
ALAD001.B.00001	0	0	0	0	0	Alteromonas addita strain R10SW13	Bacteria	Proteobacteria	Gammaproteobacteria	Alteromonadales	Alteromonadaceae
ALAL001.B.00001	1	0	0	0	0	Algibacter sp. HZ22	Bacteria	Bacteroidetes	Flavobacteriia	Flavobacteriales	Flavobacteriaceae
ALAT001.B.00001	0	0	0	0	0	Altererythrobacter atlanticus strain 26DY36	Bacteria	Proteobacteria	Alphaproteobacteria	Sphingomonadales	Erythrobacteraceae
ALAU001.B.00001	0	0	0	0	0	Alteromonas australica strain H 17	Bacteria	Proteobacteria	Gammaproteobacteria	Alteromonadales	Alteromonadaceae
ALAU001.B.00002	0	0	0	0	0	Alteromonas australica strain DE170	Bacteria	Proteobacteria	Gammaproteobacteria	Alteromonadales	Alteromonadaceae
ALBO001.B.00001	0	0	0	0	0	Alcanivorax borkumensis SK2	Bacteria	Proteobacteria	Gammaproteobacteria	Oceanospirillales	Alcanivoracaceae
ALDE001.B.00001	2	1	1	1	3	Alicycliphilus denitrificans BC	Bacteria	Proteobacteria	Betaproteobacteria	Burkholderiales	Comamonadaceae
ALDE001.B.00002	2	1	1	1	3	Alicycliphilus denitrificans K601	Bacteria	Proteobacteria	Betaproteobacteria	Burkholderiales	Comamonadaceae
ALDI001.B.00001	0	1	1	1	3	Alcanivorax dieselolei B5	Bacteria	Proteobacteria	Gammaproteobacteria	Oceanospirillales	Alcanivoracaceae
ALDO001.B.00001	0	0	0	0	0	Altererythrobacter dongtanensis strain KCTC 22672	Bacteria	Proteobacteria	Alphaproteobacteria	Sphingomonadales	Erythrobacteraceae
ALEH001.B.00001	0	1	1	1	3	Alkalilimnicola ehrlichii MLHE-1	Bacteria	Proteobacteria	Gammaproteobacteria	Chromatiales	Ectothiorhodospiraceae
ALEP001.B.00001	0	0	0	0	0	Altererythrobacter epoxidivorans strain CGMCC 1.7731	Bacteria	Proteobacteria	Alphaproteobacteria	Sphingomonadales	Erythrobacteraceae
ALFA001.B.00001	0	0	1	1	2	Alcaligenes faecalis strain ZD02	Bacteria	Proteobacteria	Betaproteobacteria	Burkholderiales	Alcaligenaceae
ALFI001.B.00001	2	0	0	0	0	Alistipes finegoldii DSM 17242	Bacteria	Bacteroidetes	Bacteroidia	Bacteroidales	Rikenellaceae
ALGU001.B.00001	1	0	0	0	0	Francisella guangzhouensis strain 08HL01032	Bacteria	Proteobacteria	Gammaproteobacteria	Thiotrichales	Francisellaceae
ALIS001.B.00001	0	0	0	0	0	Altererythrobacter ishigakiensis strain NBRC 107699	Bacteria	Proteobacteria	Alphaproteobacteria	Sphingomonadales	Erythrobacteraceae
ALMA001.B.00001	1	0	0	0	0	Alteromonas macleodii ATCC 27126	Bacteria	Proteobacteria	Gammaproteobacteria	Alteromonadales	Alteromonadaceae
ALMA001.B.00002	0	0	0	0	0	Alteromonas macleodii str. 'English Channel 673'	Bacteria	Proteobacteria	Gammaproteobacteria	Alteromonadales	Alteromonadaceae
ALMA001.B.00003	1	0	0	0	0	Alteromonas macleodii str. 'Black Sea 11'	Bacteria	Proteobacteria	Gammaproteobacteria	Alteromonadales	Alteromonadaceae
ALMA001.B.00004	1	0	0	0	0	Alteromonas macleodii str. 'Balearic Sea AD45'	Bacteria	Proteobacteria	Gammaproteobacteria	Alteromonadales	Alteromonadaceae
ALMA001.B.00005	1	0	0	0	0	Alteromonas macleodii strain D7	Bacteria	Proteobacteria	Gammaproteobacteria	Alteromonadales	Alteromonadaceae
ALMA001.B.00006	1	0	0	0	0	Alteromonas macleodii strain HOT1A3	Bacteria	Proteobacteria	Gammaproteobacteria	Alteromonadales	Alteromonadaceae
ALMA002.B.00001	0	0	0	0	0	Altererythrobacter marensis strain KCTC 22370	Bacteria	Proteobacteria	Alphaproteobacteria	Sphingomonadales	Erythrobacteraceae
ALME001.B.00001	2	0	0	0	0	Alkaliphilus metalliredigens QYMF	Bacteria	Firmicutes	Clostridia	Clostridiales	Clostridiaceae
ALME002.B.00001	0	1	1	1	3	Alteromonas macleodii str. 'Deep ecotype'	Bacteria	Proteobacteria	Gammaproteobacteria	Alteromonadales	Alteromonadaceae
ALME002.B.00002	0	0	0	0	0	Alteromonas macleodii AltDE1	Bacteria	Proteobacteria	Gammaproteobacteria	Alteromonadales	Alteromonadaceae
ALME002.B.00003	0	0	0	0	0	Alteromonas macleodii str. 'Aegean Sea MED64'	Bacteria	Proteobacteria	Gammaproteobacteria	Alteromonadales	Alteromonadaceae
ALME002.B.00004	0	0	0	0	0	Alteromonas macleodii str. 'Ionian Sea U7'	Bacteria	Proteobacteria	Gammaproteobacteria	Alteromonadales	Alteromonadaceae
ALME002.B.00005	0	0	0	0	0	Alteromonas macleodii str. 'Ionian Sea U8'	Bacteria	Proteobacteria	Gammaproteobacteria	Alteromonadales	Alteromonadaceae
ALME002.B.00006	0	0	0	0	0	Alteromonas macleodii str. 'Ionian Sea UM7'	Bacteria	Proteobacteria	Gammaproteobacteria	Alteromonadales	Alteromonadaceae
ALME002.B.00007	0	0	0	0	0	Alteromonas macleodii str. 'Ionian Sea UM4b'	Bacteria	Proteobacteria	Gammaproteobacteria	Alteromonadales	Alteromonadaceae
ALME002.B.00008	0	0	0	0	0	Alteromonas mediterranea strain UM8	Bacteria	Proteobacteria	Gammaproteobacteria	Alteromonadales	Alteromonadaceae
ALNA001.B.00001	0	0	0	0	0	Altererythrobacter namhicola strain JCM 16345	Bacteria	Proteobacteria	Alphaproteobacteria	Sphingomonadales	Erythrobacteraceae
ALNA002.B.00001	0	0	0	0	0	Alteromonas sp. SN2	Bacteria	Proteobacteria	Gammaproteobacteria	Alteromonadales	Alteromonadaceae
ALOR001.B.00001	2	0	0	0	0	Alkaliphilus oremlandii OhILAs	Bacteria	Firmicutes	Clostridia	Clostridiales	Clostridiaceae
ALPA001.B.00001	0	0	0	0	0	Alcanivorax pacificus W11-5	Bacteria	Proteobacteria	Gammaproteobacteria	Oceanospirillales	Alcanivoracaceae
ALPR001.B.00001	0	0	0	0	0	Alpha proteobacterium HIMB59	Bacteria	Proteobacteria	Alphaproteobacteria	Pelagibacterales	Pelagibacteraceae
ALPR002.B.00001	0	0	0	0	0	Alpha proteobacterium HIMB5	Bacteria	Proteobacteria	Alphaproteobacteria	Pelagibacterales	Pelagibacteraceae
ALSA001.B.00001	1	1	1	1	3	Aliivibrio salmonicida LFI1238 chromosome 1 complete genome	Bacteria	Proteobacteria	Gammaproteobacteria	Vibrionales	Vibrionaceae
ALSP001.B.00001	0	0	0	0	0	Alcanivorax sp. NBRC 101098 DNA	Bacteria	Proteobacteria	Gammaproteobacteria	Oceanospirillales	Alcanivoracaceae
ALSP002.B.00001	0	0	0	0	0	Algoriphagus sp. M8-2	Bacteria	Bacteroidetes	Cytophagia	Cytophagales	Cyclobacteriaceae
ALSP003.B.00001	0	0	0	0	0	Alteromonas sp. Mac1	Bacteria	Proteobacteria	Gammaproteobacteria	Alteromonadales	Alteromonadaceae
ALST001.B.00001	0	0	0	0	0	Alteromonas stellipolaris LMG 21856	Bacteria	Proteobacteria	Gammaproteobacteria	Alteromonadales	Alteromonadaceae
ALST001.B.00002	0	0	0	0	0	Alteromonas stellipolaris strain LMG 21861	Bacteria	Proteobacteria	Gammaproteobacteria	Alteromonadales	Alteromonadaceae
ALST001.B.00003	0	0	0	0	0	Alteromonas stellipolaris strain PQQ-42	Bacteria	Proteobacteria	Gammaproteobacteria	Alteromonadales	Alteromonadaceae
ALST001.B.00004	0	0	0	0	0	Alteromonas stellipolaris strain PQQ-44	Bacteria	Proteobacteria	Gammaproteobacteria	Alteromonadales	Alteromonadaceae
ALVI001.B.00001	1	1	1	1	3	Allochromatium vinosum DSM 180	Bacteria	Proteobacteria	Gammaproteobacteria	Chromatiales	Chromatiaceae
ALWO001.B.00001	1	1	1	1	3	Aliivibrio wodanis genome assembly AWOD1	Bacteria	Proteobacteria	Gammaproteobacteria	Vibrionales	Vibrionaceae
AMAM001.B.00001	0	1	1	1	3	Aminobacter aminovorans strain KCTC 2477	Bacteria	Proteobacteria	Alphaproteobacteria	Rhizobiales	Phyllobacteriaceae
AMCO001.B.00001	0	0	0	0	0	Aminobacterium colombiense DSM 12261	Bacteria	Synergistetes	Synergistia	Synergistales	Synergistaceae
AMDE001.B.00001	1	0	0	0	0	Ammonifex degensii KC4	Bacteria	Firmicutes	Clostridia	Thermoanaerobacterales	Thermoanaerobacteraceae
AMJA001.B.00001	0	0	0	0	0	Amycolatopsis japonica strain MG417-CF17	Bacteria	Actinobacteria	Pseudonocardiales	Pseudonocardiaceae	Amycolatopsis
AMME001.B.00001	0	0	0	0	0	Amycolatopsis methanolica 239	Bacteria	Actinobacteria	Pseudonocardiales	Pseudonocardiaceae	Amycolatopsis
AMME002.B.00001	0	0	0	0	0	Amycolatopsis mediterranei U32 chromosome	Bacteria	Actinobacteria	Pseudonocardiales	Pseudonocardiaceae	Amycolatopsis
AMME002.B.00002	0	0	0	0	0	Amycolatopsis mediterranei S699	Bacteria	Actinobacteria	Pseudonocardiales	Pseudonocardiaceae	Amycolatopsis
AMME002.B.00003	0	0	0	0	0	Amycolatopsis mediterranei S699	Bacteria	Actinobacteria	Pseudonocardiales	Pseudonocardiaceae	Amycolatopsis
AMME002.B.00004	0	0	0	0	0	Amycolatopsis mediterranei RB	Bacteria	Actinobacteria	Pseudonocardiales	Pseudonocardiaceae	Amycolatopsis
AMOR001.B.00001	0	0	0	0	0	Amycolatopsis orientalis HCCB10007	Bacteria	Actinobacteria	Pseudonocardiales	Pseudonocardiaceae	Amycolatopsis
AMOR001.B.00002	0	0	0	0	0	Amycolatopsis orientalis strain B-37	Bacteria	Actinobacteria	Pseudonocardiales	Pseudonocardiaceae	Amycolatopsis
AMXY001.B.00001	1	0	0	0	0	Amphibacillus xylanus NBRC 15112 DNA	Bacteria	Firmicutes	Bacilli	Bacillales	Bacillaceae
ANAM001.B.00001	1	0	0	0	0	Anoxybacillus amylolyticus strain DSM 15939	Bacteria	Firmicutes	Bacilli	Bacillales	Bacillaceae
ANBA001.B.00001	0	0	0	0	0	Anaerolineaceae bacterium oral taxon 439 strain W11661	Bacteria	Chloroflexi	Anaerolineae	Anaerolineales	Anaerolineaceae
ANCE001.B.00001	0	0	0	0	0	Anaplasma centrale str. Israel	Bacteria	Proteobacteria	Alphaproteobacteria	Rickettsiales	Anaplasmataceae
ANCY001.B.00001	1	0	0	0	0	Anabaena cylindrica PCC 7122	Bacteria	Cyanobacteria	Nostocales	Nostocaceae	Anabaena
ANDE001.B.00001	0	0	0	0	0	Anaeromyxobacter dehalogenans 2CP-C	Bacteria	Proteobacteria	Deltaproteobacteria	Myxococcales	Cystobacterineae
ANDE001.B.00002	0	0	0	0	0	Anaeromyxobacter dehalogenans 2CP-1	Bacteria	Proteobacteria	Deltaproteobacteria	Myxococcales	Cystobacterineae
ANFL001.B.00001	2	0	0	0	0	Anoxybacillus flavithermus WK1	Bacteria	Firmicutes	Bacilli	Bacillales	Bacillaceae
ANGO001.B.00001	2	0	0	0	0	Anoxybacillus gonensis strain G2	Bacteria	Firmicutes	Bacilli	Bacillales	Bacillaceae
ANMA001.B.00001	0	0	0	0	0	Anaplasma marginale str. St. Maries	Bacteria	Proteobacteria	Alphaproteobacteria	Rickettsiales	Anaplasmataceae
ANMA001.B.00002	0	0	0	0	0	Anaplasma marginale str. Florida	Bacteria	Proteobacteria	Alphaproteobacteria	Rickettsiales	Anaplasmataceae
ANMO001.B.00001	0	0	0	0	0	Anaerobaculum mobile DSM 13181	Bacteria	Synergistetes	Synergistia	Synergistales	Synergistaceae
ANPH001.B.00001	0	0	0	0	0	Anaplasma phagocytophilum HZ	Bacteria	Proteobacteria	Alphaproteobacteria	Rickettsiales	Anaplasmataceae
ANPH001.B.00002	0	0	0	0	0	Anaplasma phagocytophilum str. HZ2	Bacteria	Proteobacteria	Alphaproteobacteria	Rickettsiales	Anaplasmataceae
ANPH001.B.00003	0	0	0	0	0	Anaplasma phagocytophilum str. JM	Bacteria	Proteobacteria	Alphaproteobacteria	Rickettsiales	Anaplasmataceae
ANPH001.B.00004	0	0	0	0	0	Anaplasma phagocytophilum str. Norway variant2	Bacteria	Proteobacteria	Alphaproteobacteria	Rickettsiales	Anaplasmataceae
ANPR001.B.00001	2	0	0	0	0	Anaerococcus prevotii DSM 20548	Bacteria	Firmicutes	Tissierellia	Tissierellales	Peptoniphilaceae
ANSP001.B.00001	1	0	0	0	0	Aneurinibacillus sp. XH2	Bacteria	Firmicutes	Bacilli	Bacillales	Paenibacillaceae
ANSP002.B.00001	1	0	0	0	0	Anoxybacillus sp. B2M1	Bacteria	Firmicutes	Bacilli	Bacillales	Bacillaceae
ANSP003.B.00001	1	0	0	0	0	Anoxybacillus sp. B7M1	Bacteria	Firmicutes	Bacilli	Bacillales	Bacillaceae
ANSP004.B.00001	1	0	0	0	0	Anabaena sp. wa102 strain WA102	Bacteria	Cyanobacteria	Nostocales	Nostocaceae	Anabaena
ANSP005.B.00001	0	0	0	0	0	Anaeromyxobacter sp. Fw109-5	Bacteria	Proteobacteria	Deltaproteobacteria	Myxococcales	Cystobacterineae
ANSP006.B.00001	0	0	0	0	0	Anaeromyxobacter sp. K	Bacteria	Proteobacteria	Deltaproteobacteria	Myxococcales	Cystobacterineae
ANSP007.B.00001	1	0	0	0	0	Anabaena sp. 90 chromosome chANA01	Bacteria	Cyanobacteria	Nostocales	Nostocaceae	Anabaena
ANTH001.B.00001	1	0	0	0	0	Anaerolinea thermophila UNI-1 DNA	Bacteria	Chloroflexi	Anaerolineae	Anaerolineales	Anaerolineaceae
AQAE001.B.00001	1	0	0	0	0	Aquifex aeolicus VF5 chromosome	Bacteria	Aquificae	Aquificales	Aquificaceae	Aquifex
ARAL001.B.00001	0	0	0	0	0	Arthrobacter alpinus strain R3.8	Bacteria	Actinobacteria	Micrococcales	Micrococcaceae	Arthrobacter
ARAL001.B.00002	0	0	0	0	0	Arthrobacter alpinus strain ERGS4:06	Bacteria	Actinobacteria	Micrococcales	Micrococcaceae	Arthrobacter
ARAR001.B.00001	1	1	1	1	3	Azoarcus aromaticum EbN1 complete genome	Bacteria	Proteobacteria	Betaproteobacteria	Rhodocyclales	Rhodocyclaceae
ARBU001.B.00001	1	0	0	0	0	Arcobacter butzleri RM4018	Bacteria	Proteobacteria	Epsilonproteobacteria	Campylobacterales	Campylobacteraceae
ARBU001.B.00002	1	0	0	0	0	Arcobacter butzleri 7h1h	Bacteria	Proteobacteria	Epsilonproteobacteria	Campylobacterales	Campylobacteraceae
ARBU001.B.00003	1	0	0	0	0	Arcobacter butzleri ED-1 DNA	Bacteria	Proteobacteria	Epsilonproteobacteria	Campylobacterales	Campylobacteraceae
ARFU001.B.00001	0	0	0	0	0	Archaeoglobus fulgidus DSM 4304	Archaea	Euryarchaeota	Archaeoglobi	Archaeoglobales	Archaeoglobaceae
ARFU001.B.00002	0	0	0	0	0	Archaeoglobus fulgidus DSM 8774	Archaea	Euryarchaeota	Archaeoglobi	Archaeoglobales	Archaeoglobaceae
ARGE001.B.00001	1	0	0	0	0	Archangium gephyra strain DSM 2261	Bacteria	Proteobacteria	Deltaproteobacteria	Myxococcales	Cystobacterineae
ARHA001.B.00001	0	0	0	0	0	Arcanobacterium haemolyticum DSM 20595	Bacteria	Actinobacteria	Actinomycetales	Actinomycetaceae	Arcanobacterium
ARNI001.B.00001	1	0	0	0	0	Arcobacter nitrofigilis DSM 7299	Bacteria	Proteobacteria	Epsilonproteobacteria	Campylobacterales	Campylobacteraceae
ARPR001.B.00001	0	0	0	0	0	Archaeoglobus profundus DSM 5631	Archaea	Euryarchaeota	Archaeoglobi	Archaeoglobales	Archaeoglobaceae
ARSP001.B.00001	0	0	0	0	0	Arthrobacter sp. Rue61a	Bacteria	Actinobacteria	Micrococcales	Micrococcaceae	Arthrobacter
ARSP002.B.00001	0	0	0	0	0	Arthrobacter sp. PAMC25486	Bacteria	Actinobacteria	Micrococcales	Micrococcaceae	Arthrobacter
ARSP003.B.00001	0	0	0	0	0	Arthrobacter sp. IHBB 11108	Bacteria	Actinobacteria	Micrococcales	Micrococcaceae	Arthrobacter
ARSP004.B.00001	0	0	0	0	0	Arthrobacter sp. YC-RL1	Bacteria	Actinobacteria	Micrococcales	Micrococcaceae	Arthrobacter
ARSP005.B.00001	0	0	0	0	0	Arsenicicoccus sp. oral taxon 190	Bacteria	Actinobacteria	Micrococcales	Intrasporangiaceae	Arsenicicoccus
ARSP006.B.00001	0	0	0	0	0	Arthrobacter sp. LS16	Bacteria	Actinobacteria	Micrococcales	Micrococcaceae	Arthrobacter
ARSP007.B.00001	0	0	0	0	0	Arthrobacter sp. ERGS1:01	Bacteria	Actinobacteria	Micrococcales	Micrococcaceae	Arthrobacter
ARSP008.B.00001	0	0	0	0	0	Arthrobacter sp. ATCC 21022	Bacteria	Actinobacteria	Micrococcales	Micrococcaceae	Arthrobacter
ARSP009.B.00001	0	0	0	0	0	Arthrobacter sp. U41	Bacteria	Actinobacteria	Micrococcales	Micrococcaceae	Arthrobacter
ARSP010.B.00001	0	0	0	0	0	Arachidicoccus sp. BS20	Bacteria	Bacteroidetes	Chitinophagia	Chitinophagales	Chitinophagaceae
ARSP011.B.00001	0	0	0	0	0	Arthrobacter sp. FB24	Bacteria	Actinobacteria	Micrococcales	Micrococcaceae	Arthrobacter
ARSP012.B.00001	0	0	0	0	0	Arthrobacter sp. A3	Bacteria	Actinobacteria	Micrococcales	Micrococcaceae	Arthrobacter
ARSP013.B.00001	1	0	0	0	0	Arcobacter sp. L DNA	Bacteria	Proteobacteria	Epsilonproteobacteria	Campylobacterales	Campylobacteraceae
ARSU001.B.00001	0	0	0	1	1	Archaeoglobus sulfaticallidus PM70-1	Archaea	Euryarchaeota	Archaeoglobi	Archaeoglobales	Archaeoglobaceae
ARSY001.B.00001	1	0	0	0	0	Arsenophonus symbiont of Lipoptena fortisetosa strain CB	Bacteria	Proteobacteria	Gammaproteobacteria	Enterobacteriales	Enterobacteriaceae
ARVE001.B.00001	0	0	0	0	0	Archaeoglobus veneficus SNP6	Archaea	Euryarchaeota	Archaeoglobi	Archaeoglobales	Archaeoglobaceae
ASBO001.B.00001	0	0	0	0	0	Asaia bogorensis NBRC 16594 DNA	Bacteria	Proteobacteria	Alphaproteobacteria	Rhodospirillales	Acetobacteraceae
ASEX001.B.00001	0	0	0	0	0	Asticcacaulis excentricus CB 48 chromosome 1	Bacteria	Proteobacteria	Alphaproteobacteria	Caulobacterales	Caulobacteraceae
ASYE001.B.00001	0	0	0	0	0	Aster yellows witches'-broom phytoplasma AYWB	Bacteria	Tenericutes	Mollicutes	Acholeplasmatales	Acholeplasmataceae
ATPA001.B.00001	1	0	0	0	0	Atopobium parvulum DSM 20469	Bacteria	Actinobacteria	Coriobacteriia	Coriobacteriales	Atopobiaceae
AUSP001.B.00001	0	0	0	0	0	Aureimonas sp. AU20	Bacteria	Proteobacteria	Alphaproteobacteria	Rhizobiales	Aurantimonadaceae
AZBR001.B.00001	0	1	1	1	3	Azospirillum brasilense strain Az39	Bacteria	Proteobacteria	Alphaproteobacteria	Rhodospirillales	Rhodospirillaceae
AZBR001.B.00002	0	0	0	0	0	Azospirillum brasilense strain Sp7	Bacteria	Proteobacteria	Alphaproteobacteria	Rhodospirillales	Rhodospirillaceae
AZCA001.B.00001	0	0	0	0	0	Azorhizobium caulinodans ORS 571 DNA	Bacteria	Proteobacteria	Alphaproteobacteria	Rhizobiales	Xanthobacteraceae
AZCH001.B.00001	2	0	0	0	0	Azotobacter chroococcum NCIMB 8003	Bacteria	Proteobacteria	Gammaproteobacteria	Pseudomonadales	Pseudomonadaceae
AZHU001.B.00001	0	0	0	0	0	Azospirillum humicireducens strain SgZ-5	Bacteria	Proteobacteria	Alphaproteobacteria	Rhodospirillales	Rhodospirillaceae
AZLI001.B.00002	0	1	1	1	3	Azospirillum lipoferum 4B main chromosome	Bacteria	Proteobacteria	Alphaproteobacteria	Rhodospirillales	Rhodospirillaceae
AZOL001.B.00001	2	1	1	1	3	Azoarcus olearius strain DQS4	Bacteria	Proteobacteria	Betaproteobacteria	Rhodocyclales	Rhodocyclaceae
AZSP001.B.00001	0	0	1	1	2	Azospirillum sp. B510 DNA	Bacteria	Proteobacteria	Alphaproteobacteria	Rhodospirillales	Rhodospirillaceae
AZSP002.B.00001	2	1	1	1	3	Azoarcus sp. CIB	Bacteria	Proteobacteria	Betaproteobacteria	Rhodocyclales	Rhodocyclaceae
AZSP003.B.00001	2	1	1	1	3	Azoarcus sp. BH72	Bacteria	Proteobacteria	Betaproteobacteria	Rhodocyclales	Rhodocyclaceae
AZSP004.B.00001	1	1	1	1	3	Azoarcus sp. KH32C DNA	Bacteria	Proteobacteria	Betaproteobacteria	Rhodocyclales	Rhodocyclaceae
AZTH001.B.00001	0	1	1	1	3	Azospirillum thiophilum strain BV-S chromosome 1	Bacteria	Proteobacteria	Alphaproteobacteria	Rhodospirillales	Rhodospirillaceae
AZVI001.B.00001	2	0	0	0	0	Azotobacter vinelandii DJ	Bacteria	Proteobacteria	Gammaproteobacteria	Pseudomonadales	Pseudomonadaceae
AZVI001.B.00002	2	0	0	0	0	Azotobacter vinelandii CA	Bacteria	Proteobacteria	Gammaproteobacteria	Pseudomonadales	Pseudomonadaceae
AZVI001.B.00003	2	0	0	0	0	Azotobacter vinelandii CA6	Bacteria	Proteobacteria	Gammaproteobacteria	Pseudomonadales	Pseudomonadaceae
BAAM001.B.00001	1	0	0	0	0	Bacillus amyloliquefaciens TA208	Bacteria	Firmicutes	Bacilli	Bacillales	Bacillaceae
BAAM001.B.00002	1	0	0	0	0	Bacillus amyloliquefaciens DSM7 complete genome	Bacteria	Firmicutes	Bacilli	Bacillales	Bacillaceae
BAAM001.B.00003	1	0	0	0	0	Bacillus amyloliquefaciens LL3	Bacteria	Firmicutes	Bacilli	Bacillales	Bacillaceae
BAAM001.B.00004	1	0	0	0	0	Bacillus amyloliquefaciens XH7	Bacteria	Firmicutes	Bacilli	Bacillales	Bacillaceae
BAAM001.B.00005	1	0	0	0	0	Bacillus amyloliquefaciens IT-45	Bacteria	Firmicutes	Bacilli	Bacillales	Bacillaceae
BAAM001.B.00006	1	0	0	0	0	Bacillus amyloliquefaciens Y2	Bacteria	Firmicutes	Bacilli	Bacillales	Bacillaceae
BAAM001.B.00007	1	0	0	0	0	Bacillus amyloliquefaciens CC178	Bacteria	Firmicutes	Bacilli	Bacillales	Bacillaceae
BAAM001.B.00008	1	0	0	0	0	Bacillus amyloliquefaciens LFB112	Bacteria	Firmicutes	Bacilli	Bacillales	Bacillaceae
BAAM001.B.00009	1	0	0	0	0	Bacillus amyloliquefaciens strain L-H15	Bacteria	Firmicutes	Bacilli	Bacillales	Bacillaceae
BAAM001.B.00010	1	0	0	0	0	Bacillus amyloliquefaciens subsp. amyloliquefaciens KHG19	Bacteria	Firmicutes	Bacilli	Bacillales	Bacillaceae
BAAM001.B.00011	1	0	0	0	0	Bacillus amyloliquefaciens strain L-S60	Bacteria	Firmicutes	Bacilli	Bacillales	Bacillaceae
BAAM001.B.00012	1	0	0	0	0	Bacillus amyloliquefaciens strain MBE1283	Bacteria	Firmicutes	Bacilli	Bacillales	Bacillaceae
BAAM001.B.00013	1	0	0	0	0	Bacillus amyloliquefaciens strain S499	Bacteria	Firmicutes	Bacilli	Bacillales	Bacillaceae
BAAM001.B.00014	1	0	0	0	0	Bacillus amyloliquefaciens UMAF6639	Bacteria	Firmicutes	Bacilli	Bacillales	Bacillaceae
BAAM001.B.00015	1	0	0	0	0	Bacillus amyloliquefaciens UMAF6614	Bacteria	Firmicutes	Bacilli	Bacillales	Bacillaceae
BAAM001.B.00016	1	0	0	0	0	Bacillus amyloliquefaciens strain B15	Bacteria	Firmicutes	Bacilli	Bacillales	Bacillaceae
BAAM001.B.00017	1	0	0	0	0	Bacillus amyloliquefaciens strain RD7-7	Bacteria	Firmicutes	Bacilli	Bacillales	Bacillaceae
BAAN001.B.00001	0	0	0	0	0	Candidatus Bartonella ancashi strain 20.00	Bacteria	Proteobacteria	Alphaproteobacteria	Rhizobiales	Bartonellaceae
BAAN002.B.00001	1	0	0	0	0	Bacillus anthracis str. Ames chromosome	Bacteria	Firmicutes	Bacilli	Bacillales	Bacillaceae
BAAN002.B.00002	1	0	0	0	0	Bacillus anthracis str. Sterne chromosome	Bacteria	Firmicutes	Bacilli	Bacillales	Bacillaceae
BAAN002.B.00003	1	0	0	0	0	Bacillus anthracis str. 'Ames Ancestor'	Bacteria	Firmicutes	Bacilli	Bacillales	Bacillaceae
BAAN002.B.00004	1	0	0	0	0	Bacillus anthracis str. CDC 684	Bacteria	Firmicutes	Bacilli	Bacillales	Bacillaceae
BAAN002.B.00005	1	0	0	0	0	Bacillus anthracis str. A0248	Bacteria	Firmicutes	Bacilli	Bacillales	Bacillaceae
BAAN002.B.00006	1	0	0	0	0	Bacillus anthracis str. H9401	Bacteria	Firmicutes	Bacilli	Bacillales	Bacillaceae
BAAN002.B.00007	1	0	0	0	0	Bacillus anthracis str. A16R	Bacteria	Firmicutes	Bacilli	Bacillales	Bacillaceae
BAAN002.B.00008	1	0	0	0	0	Bacillus anthracis str. SVA11	Bacteria	Firmicutes	Bacilli	Bacillales	Bacillaceae
BAAN002.B.00009	1	0	0	0	0	Bacillus anthracis strain HYU01	Bacteria	Firmicutes	Bacilli	Bacillales	Bacillaceae
BAAN002.B.00010	1	0	0	0	0	Bacillus anthracis strain 2000031021	Bacteria	Firmicutes	Bacilli	Bacillales	Bacillaceae
BAAN002.B.00011	1	0	0	0	0	Bacillus anthracis str. Vollum	Bacteria	Firmicutes	Bacilli	Bacillales	Bacillaceae
BAAN002.B.00012	1	0	0	0	0	Bacillus anthracis strain Ames A0462	Bacteria	Firmicutes	Bacilli	Bacillales	Bacillaceae
BAAN002.B.00013	1	0	0	0	0	Bacillus anthracis strain PAK-1	Bacteria	Firmicutes	Bacilli	Bacillales	Bacillaceae
BAAN002.B.00014	1	0	0	0	0	Bacillus anthracis strain Vollum 1B	Bacteria	Firmicutes	Bacilli	Bacillales	Bacillaceae
BAAN002.B.00015	1	0	0	0	0	Bacillus anthracis strain K3	Bacteria	Firmicutes	Bacilli	Bacillales	Bacillaceae
BAAN002.B.00016	1	0	0	0	0	Bacillus anthracis strain Ohio ACB	Bacteria	Firmicutes	Bacilli	Bacillales	Bacillaceae
BAAN002.B.00017	1	0	0	0	0	Bacillus anthracis strain SK-102	Bacteria	Firmicutes	Bacilli	Bacillales	Bacillaceae
BAAN002.B.00018	1	0	0	0	0	Bacillus anthracis strain Pasteur	Bacteria	Firmicutes	Bacilli	Bacillales	Bacillaceae
BAAN002.B.00019	1	0	0	0	0	Bacillus anthracis str. Sterne	Bacteria	Firmicutes	Bacilli	Bacillales	Bacillaceae
BAAN002.B.00020	1	0	0	0	0	Bacillus anthracis strain BA1015	Bacteria	Firmicutes	Bacilli	Bacillales	Bacillaceae
BAAN002.B.00021	1	0	0	0	0	Bacillus anthracis strain BA1035	Bacteria	Firmicutes	Bacilli	Bacillales	Bacillaceae
BAAN002.B.00022	1	0	0	0	0	Bacillus anthracis strain RA3	Bacteria	Firmicutes	Bacilli	Bacillales	Bacillaceae
BAAN002.B.00023	1	0	0	0	0	Bacillus anthracis str. V770-NP-1R	Bacteria	Firmicutes	Bacilli	Bacillales	Bacillaceae
BAAN002.B.00024	1	0	0	0	0	Bacillus anthracis strain 2002013094	Bacteria	Firmicutes	Bacilli	Bacillales	Bacillaceae
BAAN002.B.00025	1	0	0	0	0	Bacillus anthracis strain Ames_BA1004	Bacteria	Firmicutes	Bacilli	Bacillales	Bacillaceae
BAAN002.B.00026	1	0	0	0	0	Bacillus anthracis strain Canadian_bison	Bacteria	Firmicutes	Bacilli	Bacillales	Bacillaceae
BAAN002.B.00027	1	0	0	0	0	Bacillus anthracis str. Turkey32	Bacteria	Firmicutes	Bacilli	Bacillales	Bacillaceae
BAAN002.B.00028	1	0	0	0	0	Bacillus anthracis strain A1144	Bacteria	Firmicutes	Bacilli	Bacillales	Bacillaceae
BAAN002.B.00029	1	0	0	0	0	Bacillus anthracis strain Stendal	Bacteria	Firmicutes	Bacilli	Bacillales	Bacillaceae
BAAN002.B.00030	1	0	0	0	0	Bacillus anthracis strain Tangail-1	Bacteria	Firmicutes	Bacilli	Bacillales	Bacillaceae
BAAN002.B.00031	1	0	0	0	0	Bacillus anthracis strain Parent2	Bacteria	Firmicutes	Bacilli	Bacillales	Bacillaceae
BAAN002.B.00032	1	0	0	0	0	Bacillus anthracis strain Parent1	Bacteria	Firmicutes	Bacilli	Bacillales	Bacillaceae
BAAN002.B.00033	1	0	0	0	0	Bacillus anthracis strain PR01	Bacteria	Firmicutes	Bacilli	Bacillales	Bacillaceae
BAAN002.B.00034	1	0	0	0	0	Bacillus anthracis strain PR02	Bacteria	Firmicutes	Bacilli	Bacillales	Bacillaceae
BAAN002.B.00035	1	0	0	0	0	Bacillus anthracis strain PR05	Bacteria	Firmicutes	Bacilli	Bacillales	Bacillaceae
BAAN002.B.00036	1	0	0	0	0	Bacillus anthracis strain PR06	Bacteria	Firmicutes	Bacilli	Bacillales	Bacillaceae
BAAN002.B.00037	1	0	0	0	0	Bacillus anthracis strain PR07	Bacteria	Firmicutes	Bacilli	Bacillales	Bacillaceae
BAAN002.B.00038	1	0	0	0	0	Bacillus anthracis strain PR08	Bacteria	Firmicutes	Bacilli	Bacillales	Bacillaceae
BAAN002.B.00039	1	0	0	0	0	Bacillus anthracis strain PR09-1	Bacteria	Firmicutes	Bacilli	Bacillales	Bacillaceae
BAAN002.B.00040	1	0	0	0	0	Bacillus anthracis strain PR09-4	Bacteria	Firmicutes	Bacilli	Bacillales	Bacillaceae
BAAN002.B.00041	1	0	0	0	0	Bacillus anthracis strain PR10-4	Bacteria	Firmicutes	Bacilli	Bacillales	Bacillaceae
BAAT001.B.00001	1	0	0	0	0	Bacillus atrophaeus 1942	Bacteria	Firmicutes	Bacilli	Bacillales	Bacillaceae
BAAT001.B.00002	1	0	0	0	0	Bacillus atrophaeus strain NRS 1221A	Bacteria	Firmicutes	Bacilli	Bacillales	Bacillaceae
BAAU001.B.00001	0	0	0	0	0	Bartonella australis Aust/NH1	Bacteria	Proteobacteria	Alphaproteobacteria	Rhizobiales	Bartonellaceae
BABA001.B.00001	2	0	0	0	0	Bacteroidales bacterium CF	Bacteria	Bacteroidetes	Bacteroidia	Bacteroidales
BABA002.B.00001	0	0	0	0	0	Bartonella bacilliformis KC583	Bacteria	Proteobacteria	Alphaproteobacteria	Rhizobiales	Bartonellaceae
BABA002.B.00002	0	0	0	0	0	Bartonella bacilliformis strain ATCC:35685D-5	Bacteria	Proteobacteria	Alphaproteobacteria	Rhizobiales	Bartonellaceae
BABE001.B.00001	1	0	0	0	0	Bacillus beveridgei strain MLTeJB	Bacteria	Firmicutes	Bacilli	Bacillales	Bacillaceae
BABO001.B.00001	1	0	0	0	0	Bacillus bombysepticus str. Wang	Bacteria	Firmicutes	Bacilli	Bacillales	Bacillaceae
BACE001.B.00001	1	0	0	0	0	Bacillus cereus ATCC 14579 chromosome	Bacteria	Firmicutes	Bacilli	Bacillales	Bacillaceae
BACE001.B.00002	1	0	0	0	0	Bacillus cereus ATCC 10987	Bacteria	Firmicutes	Bacilli	Bacillales	Bacillaceae
BACE001.B.00003	1	0	0	0	0	Bacillus cereus E33L	Bacteria	Firmicutes	Bacilli	Bacillales	Bacillaceae
BACE001.B.00004	1	0	0	0	0	Bacillus cereus Q1	Bacteria	Firmicutes	Bacilli	Bacillales	Bacillaceae
BACE001.B.00005	1	0	0	0	0	Bacillus cereus B4264	Bacteria	Firmicutes	Bacilli	Bacillales	Bacillaceae
BACE001.B.00006	1	0	0	0	0	Bacillus cereus AH187	Bacteria	Firmicutes	Bacilli	Bacillales	Bacillaceae
BACE001.B.00007	1	0	0	0	0	Bacillus cereus G9842	Bacteria	Firmicutes	Bacilli	Bacillales	Bacillaceae
BACE001.B.00008	1	0	0	0	0	Bacillus cereus AH820	Bacteria	Firmicutes	Bacilli	Bacillales	Bacillaceae
BACE001.B.00009	1	0	0	0	0	Bacillus cereus 03BB102	Bacteria	Firmicutes	Bacilli	Bacillales	Bacillaceae
BACE001.B.00010	1	0	0	0	0	Bacillus cereus biovar anthracis str. CI	Bacteria	Firmicutes	Bacilli	Bacillales	Bacillaceae
BACE001.B.00011	1	0	0	0	0	Bacillus cereus F837/76	Bacteria	Firmicutes	Bacilli	Bacillales	Bacillaceae
BACE001.B.00012	1	0	0	0	0	Bacillus cereus NC7401 genomic DNA	Bacteria	Firmicutes	Bacilli	Bacillales	Bacillaceae
BACE001.B.00013	1	0	0	0	0	Bacillus cereus FRI-35	Bacteria	Firmicutes	Bacilli	Bacillales	Bacillaceae
BACE001.B.00014	1	0	0	0	0	Bacillus cereus strain A1	Bacteria	Firmicutes	Bacilli	Bacillales	Bacillaceae
BACE001.B.00015	1	0	0	0	0	Bacillus cereus strain 03BB87	Bacteria	Firmicutes	Bacilli	Bacillales	Bacillaceae
BACE001.B.00016	1	0	0	0	0	Bacillus cereus D17	Bacteria	Firmicutes	Bacilli	Bacillales	Bacillaceae
BACE001.B.00017	1	0	0	0	0	Bacillus cereus 03BB102	Bacteria	Firmicutes	Bacilli	Bacillales	Bacillaceae
BACE001.B.00018	1	0	0	0	0	Bacillus cereus strain FM1	Bacteria	Firmicutes	Bacilli	Bacillales	Bacillaceae
BACE001.B.00019	1	0	0	0	0	Bacillus cereus strain 3a	Bacteria	Firmicutes	Bacilli	Bacillales	Bacillaceae
BACE001.B.00020	1	0	0	0	0	Bacillus cereus G9241	Bacteria	Firmicutes	Bacilli	Bacillales	Bacillaceae
BACE001.B.00021	1	0	0	0	0	Bacillus cereus ATCC 4342	Bacteria	Firmicutes	Bacilli	Bacillales	Bacillaceae
BACE001.B.00022	1	0	0	0	0	Bacillus cereus 03BB108	Bacteria	Firmicutes	Bacilli	Bacillales	Bacillaceae
BACE001.B.00023	1	0	0	0	0	Bacillus cereus E33L	Bacteria	Firmicutes	Bacilli	Bacillales	Bacillaceae
BACE001.B.00024	1	0	0	0	0	Bacillus cereus strain S2-8	Bacteria	Firmicutes	Bacilli	Bacillales	Bacillaceae
BACE001.B.00025	1	0	0	0	0	Bacillus cereus strain FORC_005	Bacteria	Firmicutes	Bacilli	Bacillales	Bacillaceae
BACE001.B.00026	1	0	0	0	0	Bacillus cereus strain NJ-W	Bacteria	Firmicutes	Bacilli	Bacillales	Bacillaceae
BACE001.B.00027	1	0	0	0	0	Bacillus cereus strain FORC_013	Bacteria	Firmicutes	Bacilli	Bacillales	Bacillaceae
BACE001.B.00028	1	0	0	0	0	Bacillus cereus strain CMCC P0021	Bacteria	Firmicutes	Bacilli	Bacillales	Bacillaceae
BACE001.B.00029	1	0	0	0	0	Bacillus cereus strain CMCC P0011	Bacteria	Firmicutes	Bacilli	Bacillales	Bacillaceae
BACE001.B.00030	1	0	0	0	0	Bacillus cereus strain HN001	Bacteria	Firmicutes	Bacilli	Bacillales	Bacillaceae
BACE001.B.00031	1	0	0	0	0	Bacillus cereus strain FORC_024	Bacteria	Firmicutes	Bacilli	Bacillales	Bacillaceae
BACE002.B.00001	2	0	0	0	0	Bacillus cellulosilyticus DSM 2522	Bacteria	Firmicutes	Bacilli	Bacillales	Bacillaceae
BACE003.B.00001	2	0	0	0	0	Bacteroides cellulosilyticus strain WH2	Bacteria	Bacteroidetes	Bacteroidia	Bacteroidales	Bacteroidaceae
BACI001.B.00001	0	0	0	0	0	Baumannia cicadellinicola str. Hc (Homalodisca coagulata)	Bacteria	Proteobacteria	Gammaproteobacteria	Candidatus Baumannia
BACL001.B.00001	0	0	0	0	0	Bartonella clarridgeiae strain 73	Bacteria	Proteobacteria	Alphaproteobacteria	Rhizobiales	Bartonellaceae
BACL002.B.00001	0	0	0	0	0	Bacillus clausii KSM-K16 DNA	Bacteria	Firmicutes	Bacilli	Bacillales	Bacillaceae
BACL002.B.00002	0	0	0	0	0	Bacillus clausii strain ENTPro	Bacteria	Firmicutes	Bacilli	Bacillales	Bacillaceae
BACO001.B.00001	1	0	0	0	0	Bacillus coagulans 36D1	Bacteria	Firmicutes	Bacilli	Bacillales	Bacillaceae
BACO001.B.00002	1	0	0	0	0	Bacillus coagulans 2-6	Bacteria	Firmicutes	Bacilli	Bacillales	Bacillaceae
BACO001.B.00003	1	0	0	0	0	Bacillus coagulans DSM 1 = ATCC 7050	Bacteria	Firmicutes	Bacilli	Bacillales	Bacillaceae
BACO001.B.00004	1	0	0	0	0	Bacillus coagulans strain HM-08	Bacteria	Firmicutes	Bacilli	Bacillales	Bacillaceae
BACO001.B.00005	1	0	0	0	0	Bacillus coagulans strain S-lac	Bacteria	Firmicutes	Bacilli	Bacillales	Bacillaceae
BACY001.B.00001	1	0	0	0	0	Bacillus cytotoxicus NVH 391-98	Bacteria	Firmicutes	Bacilli	Bacillales	Bacillaceae
BADO001.B.00001	2	0	0	0	0	Bacteroides dorei CL03T12C01	Bacteria	Bacteroidetes	Bacteroidia	Bacteroidales	Bacteroidaceae
BAEN001.B.00001	1	0	0	0	0	Bacillus endophyticus strain Hbe603	Bacteria	Firmicutes	Bacilli	Bacillales	Bacillaceae
BAFR001.B.00001	2	0	0	0	0	Bacteroides fragilis YCH46 DNA	Bacteria	Bacteroidetes	Bacteroidia	Bacteroidales	Bacteroidaceae
BAFR001.B.00002	2	0	0	0	0	Bacteroides fragilis NCTC 9343	Bacteria	Bacteroidetes	Bacteroidia	Bacteroidales	Bacteroidaceae
BAFR001.B.00003	2	0	0	0	0	Bacteroides fragilis 638R genome	Bacteria	Bacteroidetes	Bacteroidia	Bacteroidales	Bacteroidaceae
BAFR001.B.00004	2	0	0	0	0	Bacteroides fragilis strain BOB25	Bacteria	Bacteroidetes	Bacteroidia	Bacteroidales	Bacteroidaceae
BAFR001.B.00005	2	0	0	0	0	Bacteroides fragilis genome assembly BFBE1.1	Bacteria	Bacteroidetes	Bacteroidia	Bacteroidales	Bacteroidaceae
BAFR001.B.00006	2	0	0	0	0	Bacteroides fragilis strain S14	Bacteria	Bacteroidetes	Bacteroidia	Bacteroidales	Bacteroidaceae
BAGI001.B.00001	1	0	0	0	0	Bacillus gibsonii strain FJAT-10019	Bacteria	Firmicutes	Bacilli	Bacillales	Bacillaceae
BAGL001.B.00001	1	0	0	0	0	Bacillus glycinifermentans isolate BGLY genome assembly	Bacteria	Firmicutes	Bacilli	Bacillales	Bacillaceae
BAGR001.B.00001	0	0	0	0	0	Bartonella grahamii as4aup	Bacteria	Proteobacteria	Alphaproteobacteria	Rhizobiales	Bartonellaceae
BAHA001.B.00001	1	0	0	0	0	Bacillus halodurans C-125 DNA	Bacteria	Firmicutes	Bacilli	Bacillales	Bacillaceae
BAHE001.B.00001	2	0	0	0	0	Bacteroides helcogenes P 36-108	Bacteria	Bacteroidetes	Bacteroidia	Bacteroidales	Bacteroidaceae
BAHE002.B.00001	0	0	0	0	0	Bartonella henselae strain Houston-1	Bacteria	Proteobacteria	Alphaproteobacteria	Rhizobiales	Bartonellaceae
BAHE002.B.00002	0	0	0	0	0	Bartonella henselae complete genome	Bacteria	Proteobacteria	Alphaproteobacteria	Rhizobiales	Bartonellaceae
BAHE002.B.00003	0	0	0	0	0	Bartonella henselae	Bacteria	Proteobacteria	Alphaproteobacteria	Rhizobiales	Bartonellaceae
BAHE002.B.00004	0	0	0	0	0	Bartonella henselae genome assembly Bartonella henselae MVT02	Bacteria	Proteobacteria	Alphaproteobacteria	Rhizobiales	Bartonellaceae
BAIN001.B.00001	1	0	0	0	0	Bacillus infantis NRRL B-14911	Bacteria	Firmicutes	Bacilli	Bacillales	Bacillaceae
BAL2001.B.00001	1	0	0	0	0	Bacterium L21-Spi-D4	Bacteria
BALE001.B.00001	0	0	0	0	0	Bacillus lehensis G1	Bacteria	Firmicutes	Bacilli	Bacillales	Bacillaceae
BALI001.B.00001	1	0	0	0	0	Bacillus licheniformis DSM 13 = ATCC 14580	Bacteria	Firmicutes	Bacilli	Bacillales	Bacillaceae
BALI001.B.00002	1	0	0	0	0	Bacillus licheniformis ATCC 14580	Bacteria	Firmicutes	Bacilli	Bacillales	Bacillaceae
BALI001.B.00003	1	0	0	0	0	Bacillus licheniformis strain HRBL-15TDI7	Bacteria	Firmicutes	Bacilli	Bacillales	Bacillaceae
BALI001.B.00004	1	0	0	0	0	Bacillus licheniformis strain BL1202	Bacteria	Firmicutes	Bacilli	Bacillales	Bacillaceae
BAME001.B.00001	0	0	0	0	0	Bacillus megaterium DSM319	Bacteria	Firmicutes	Bacilli	Bacillales	Bacillaceae
BAME001.B.00002	1	0	0	0	0	Bacillus megaterium QM B1551	Bacteria	Firmicutes	Bacilli	Bacillales	Bacillaceae
BAME001.B.00003	1	0	0	0	0	Bacillus megaterium WSH-002	Bacteria	Firmicutes	Bacilli	Bacillales	Bacillaceae
BAME001.B.00004	1	0	0	0	0	Bacillus megaterium NBRC 15308 = ATCC 14581	Bacteria	Firmicutes	Bacilli	Bacillales	Bacillaceae
BAME001.B.00005	1	0	0	0	0	Bacillus megaterium strain Q3	Bacteria	Firmicutes	Bacilli	Bacillales	Bacillaceae
BAME002.B.00001	1	0	0	0	0	Bacillus methanolicus MGA3	Bacteria	Firmicutes	Bacilli	Bacillales	Bacillaceae
BAMU001.B.00001	1	0	0	0	0	Bacillus muralis strain G25-68	Bacteria	Firmicutes	Bacilli	Bacillales	Bacillaceae
BAMY001.B.00001	1	0	0	0	0	Bacillus mycoides strain 219298	Bacteria	Firmicutes	Bacilli	Bacillales	Bacillaceae
BAMY001.B.00002	1	0	0	0	0	Bacillus mycoides strain ATCC 6462	Bacteria	Firmicutes	Bacilli	Bacillales	Bacillaceae
BAOC001.B.00001	1	0	0	0	0	Bacillus oceanisediminis 2691	Bacteria	Firmicutes	Bacilli	Bacillales	Bacillaceae
BAOV001.B.00001	2	0	0	0	0	Bacteroides ovatus strain ATCC 8483	Bacteria	Bacteroidetes	Bacteroidia	Bacteroidales	Bacteroidaceae
BAOV001.B.00002	2	0	0	0	0	Bacteroides ovatus V975 genome assembly	Bacteria	Bacteroidetes	Bacteroidia	Bacteroidales	Bacteroidaceae
BAPA001.B.00001	1	0	0	0	0	Bacillus licheniformis 9945A	Bacteria	Firmicutes	Bacilli	Bacillales	Bacillaceae
BAPA001.B.00002	1	0	0	0	0	Bacillus licheniformis strain BL-09	Bacteria	Firmicutes	Bacilli	Bacillales	Bacillaceae
BAPS001.B.00001	1	0	0	0	0	Basilea psittacipulmonis DSM 24701	Bacteria	Proteobacteria	Betaproteobacteria	Burkholderiales	Alcaligenaceae
BAPS002.B.00001	1	0	1	0	1	Bacillus pseudofirmus OF4	Bacteria	Firmicutes	Bacilli	Bacillales	Bacillaceae
BAPU001.B.00001	1	0	0	0	0	Bacillus pumilus SAFR-032	Bacteria	Firmicutes	Bacilli	Bacillales	Bacillaceae
BAPU001.B.00002	1	0	0	0	0	Bacillus pumilus strain MTCC B6033	Bacteria	Firmicutes	Bacilli	Bacillales	Bacillaceae
BAPU001.B.00003	1	0	0	0	0	Bacillus pumilus strain W3	Bacteria	Firmicutes	Bacilli	Bacillales	Bacillaceae
BAPU001.B.00004	1	0	0	0	0	Bacillus pumilus strain GR-8	Bacteria	Firmicutes	Bacilli	Bacillales	Bacillaceae
BAPU001.B.00005	1	0	0	0	0	Bacillus pumilus strain NJ-M2	Bacteria	Firmicutes	Bacilli	Bacillales	Bacillaceae
BAPU001.B.00006	1	0	0	0	0	Bacillus pumilus strain NJ-V2	Bacteria	Firmicutes	Bacilli	Bacillales	Bacillaceae
BAPU001.B.00007	1	0	0	0	0	Bacillus pumilus DNA	Bacteria	Firmicutes	Bacilli	Bacillales	Bacillaceae
BAPU001.B.00008	1	0	0	0	0	Bacillus pumilus strain SH-B11	Bacteria	Firmicutes	Bacilli	Bacillales	Bacillaceae
BAPU001.B.00009	1	0	0	0	0	Bacillus pumilus strain SH-B9	Bacteria	Firmicutes	Bacilli	Bacillales	Bacillaceae
BAPU001.B.00010	1	0	0	0	0	Bacillus pumilus strain NJ-V	Bacteria	Firmicutes	Bacilli	Bacillales	Bacillaceae
BAPU001.B.00011	1	0	0	0	0	Bacillus pumilus strain PDSLzg-1	Bacteria	Firmicutes	Bacilli	Bacillales	Bacillaceae
BAQU001.B.00001	0	0	0	0	0	Bartonella quintana str. Toulouse	Bacteria	Proteobacteria	Alphaproteobacteria	Rhizobiales	Bartonellaceae
BAQU001.B.00002	0	0	0	0	0	Bartonella quintana RM-11	Bacteria	Proteobacteria	Alphaproteobacteria	Rhizobiales	Bartonellaceae
BASA001.B.00001	2	0	0	0	0	Bacteroides salanitronis DSM 18170	Bacteria	Bacteroidetes	Bacteroidia	Bacteroidales	Bacteroidaceae
BASE001.B.00001	1	0	0	0	0	Bacillus selenitireducens MLS10	Bacteria	Firmicutes	Bacilli	Bacillales	Sporolactobacillaceae
BASI001.B.00001	1	0	0	0	0	Bacillus simplex strain SH-B26	Bacteria	Firmicutes	Bacilli	Bacillales	Bacillaceae
BASM001.B.00001	1	0	0	0	0	Bacillus smithii strain DSM 4216	Bacteria	Firmicutes	Bacilli	Bacillales	Bacillaceae
BASP001.B.00001	1	0	0	0	0	Bacillus sp. JS	Bacteria	Firmicutes	Bacilli	Bacillales	Bacillaceae
BASP002.B.00001	1	0	0	0	0	Bacillus sp. genome assembly BS34ACh	Bacteria	Firmicutes	Bacilli	Bacillales	Bacillaceae
BASP003.B.00001	1	0	0	0	0	Bacillus sp. Pc3	Bacteria	Firmicutes	Bacilli	Bacillales	Bacillaceae
BASP004.B.00001	1	0	0	0	0	Bacillus sp. X1(2014)	Bacteria	Firmicutes	Bacilli	Bacillales	Bacillaceae
BASP005.B.00001	1	0	0	0	0	Bacillus sp. BH072	Bacteria	Firmicutes	Bacilli	Bacillales	Bacillaceae
BASP006.B.00001	1	0	0	0	0	Bacillus sp. YP1	Bacteria	Firmicutes	Bacilli	Bacillales	Bacillaceae
BASP007.B.00001	1	0	0	0	0	Bacillus sp. LM 4-2	Bacteria	Firmicutes	Bacilli	Bacillales	Bacillaceae
BASP008.B.00001	1	0	0	0	0	Bacillus sp. SDLI1	Bacteria	Firmicutes	Bacilli	Bacillales	Bacillaceae
BASP009.B.00001	2	0	0	0	0	Bacteroides sp. I48	Bacteria	Bacteroidetes	Bacteroidia	Bacteroidales	Bacteroidaceae
BASP010.B.00001	1	0	0	0	0	Bacillus sp. IHB B 7164	Bacteria	Firmicutes	Bacilli	Bacillales	Bacillaceae
BASP011.B.00001	1	0	0	0	0	Bacillus sp. FJAT-14266	Bacteria	Firmicutes	Bacilli	Bacillales	Bacillaceae
BASP012.B.00001	1	0	0	0	0	Bacillus sp. ABP14	Bacteria	Firmicutes	Bacilli	Bacillales	Bacillaceae
BASP013.B.00001	1	0	0	0	0	Bacillus sp. 1NLA3E	Bacteria	Firmicutes	Bacilli	Bacillales	Bacillaceae
BASP014.B.00001	1	0	0	0	0	Bacillus sp. WP8	Bacteria	Firmicutes	Bacilli	Bacillales	Bacillaceae
BASP015.B.00001	0	0	0	0	0	Bacillus sp. OxB-1 DNA	Bacteria	Firmicutes	Bacilli	Bacillales	Bacillaceae
BASU001.B.00001	1	0	0	0	0	Bacillus subtilis subsp. subtilis str. 168 chromosome	Bacteria	Firmicutes	Bacilli	Bacillales	Bacillaceae
BASU001.B.00002	1	0	0	0	0	Bacillus subtilis subsp. spizizenii str. W23	Bacteria	Firmicutes	Bacilli	Bacillales	Bacillaceae
BASU001.B.00003	1	0	0	0	0	Bacillus subtilis BSn5	Bacteria	Firmicutes	Bacilli	Bacillales	Bacillaceae
BASU001.B.00004	1	0	0	0	0	Bacillus subtilis subsp. natto BEST195 DNA	Bacteria	Firmicutes	Bacilli	Bacillales	Bacillaceae
BASU001.B.00005	1	0	0	0	0	Bacillus subtilis subsp. spizizenii TU-B-10	Bacteria	Firmicutes	Bacilli	Bacillales	Bacillaceae
BASU001.B.00006	1	0	0	0	0	Bacillus subtilis subsp. subtilis RO-NN-1	Bacteria	Firmicutes	Bacilli	Bacillales	Bacillaceae
BASU001.B.00007	1	0	0	0	0	Bacillus subtilis QB928	Bacteria	Firmicutes	Bacilli	Bacillales	Bacillaceae
BASU001.B.00008	1	0	0	0	0	Bacillus subtilis subsp. subtilis str. BSP1	Bacteria	Firmicutes	Bacilli	Bacillales	Bacillaceae
BASU001.B.00009	1	0	0	0	0	Bacillus subtilis XF-1	Bacteria	Firmicutes	Bacilli	Bacillales	Bacillaceae
BASU001.B.00010	1	0	0	0	0	Bacillus subtilis subsp. subtilis 6051-HGW	Bacteria	Firmicutes	Bacilli	Bacillales	Bacillaceae
BASU001.B.00011	1	0	0	0	0	Bacillus subtilis subsp. subtilis str. BAB-1	Bacteria	Firmicutes	Bacilli	Bacillales	Bacillaceae
BASU001.B.00012	1	0	0	0	0	Bacillus subtilis PY79	Bacteria	Firmicutes	Bacilli	Bacillales	Bacillaceae
BASU001.B.00013	1	0	0	0	0	Bacillus subtilis BEST7003 DNA	Bacteria	Firmicutes	Bacilli	Bacillales	Bacillaceae
BASU001.B.00014	1	0	0	0	0	Bacillus subtilis subsp. subtilis str. JH642 substr. AG174	Bacteria	Firmicutes	Bacilli	Bacillales	Bacillaceae
BASU001.B.00015	1	0	0	0	0	Bacillus subtilis subsp. subtilis str. AG1839	Bacteria	Firmicutes	Bacilli	Bacillales	Bacillaceae
BASU001.B.00016	1	0	0	0	0	Bacillus subtilis subsp. subtilis str. OH 131.1	Bacteria	Firmicutes	Bacilli	Bacillales	Bacillaceae
BASU001.B.00017	1	0	0	0	0	Bacillus subtilis TOA	Bacteria	Firmicutes	Bacilli	Bacillales	Bacillaceae
BASU001.B.00018	1	0	0	0	0	Bacillus subtilis strain ATCC 13952	Bacteria	Firmicutes	Bacilli	Bacillales	Bacillaceae
BASU001.B.00019	1	0	0	0	0	Bacillus subtilis strain ATCC 19217	Bacteria	Firmicutes	Bacilli	Bacillales	Bacillaceae
BASU001.B.00020	1	0	0	0	0	Bacillus subtilis strain Bs-916	Bacteria	Firmicutes	Bacilli	Bacillales	Bacillaceae
BASU001.B.00021	1	0	0	0	0	Bacillus subtilis strain SG6	Bacteria	Firmicutes	Bacilli	Bacillales	Bacillaceae
BASU001.B.00022	1	0	0	0	0	Bacillus subtilis subsp. subtilis str. 168	Bacteria	Firmicutes	Bacilli	Bacillales	Bacillaceae
BASU001.B.00023	1	0	0	0	0	Bacillus subtilis strain PS832	Bacteria	Firmicutes	Bacilli	Bacillales	Bacillaceae
BASU001.B.00024	1	0	0	0	0	Bacillus subtilis subsp. spizizenii strain NRS 231	Bacteria	Firmicutes	Bacilli	Bacillales	Bacillaceae
BASU001.B.00025	1	0	0	0	0	Bacillus subtilis subsp. subtilis strain 3NA	Bacteria	Firmicutes	Bacilli	Bacillales	Bacillaceae
BASU001.B.00026	1	0	0	0	0	Bacillus subtilis genome assembly BS49Ch	Bacteria	Firmicutes	Bacilli	Bacillales	Bacillaceae
BASU001.B.00027	1	0	0	0	0	Bacillus subtilis strain T30	Bacteria	Firmicutes	Bacilli	Bacillales	Bacillaceae
BASU001.B.00028	1	0	0	0	0	Bacillus subtilis KCTC 1028	Bacteria	Firmicutes	Bacilli	Bacillales	Bacillaceae
BASU001.B.00029	1	0	0	0	0	Bacillus subtilis HJ5	Bacteria	Firmicutes	Bacilli	Bacillales	Bacillaceae
BASU001.B.00030	1	0	0	0	0	Bacillus subtilis strain UD1022	Bacteria	Firmicutes	Bacilli	Bacillales	Bacillaceae
BASU001.B.00031	1	0	0	0	0	Bacillus subtilis strain TO-A JPC	Bacteria	Firmicutes	Bacilli	Bacillales	Bacillaceae
BASU001.B.00032	1	0	0	0	0	Bacillus subtilis subsp. subtilis strain BSD-2	Bacteria	Firmicutes	Bacilli	Bacillales	Bacillaceae
BASU001.B.00033	1	0	0	0	0	Bacillus subtilis subsp. inaquosorum strain DE111	Bacteria	Firmicutes	Bacilli	Bacillales	Bacillaceae
BASU001.B.00034	1	0	0	0	0	Bacillus subtilis subsp. subtilis strain CU1050	Bacteria	Firmicutes	Bacilli	Bacillales	Bacillaceae
BASU001.B.00035	1	0	0	0	0	Bacillus subtilis subsp. natto strain CGMCC 2108	Bacteria	Firmicutes	Bacilli	Bacillales	Bacillaceae
BASU001.B.00036	1	0	0	0	0	Bacillus subtilis subsp. subtilis strain D12-5	Bacteria	Firmicutes	Bacilli	Bacillales	Bacillaceae
BASU001.B.00037	1	0	0	0	0	Bacillus subtilis subsp. globigii strain ATCC 49760	Bacteria	Firmicutes	Bacilli	Bacillales	Bacillaceae
BASU001.B.00038	1	0	0	0	0	Bacillus subtilis strain SZMC 6179J	Bacteria	Firmicutes	Bacilli	Bacillales	Bacillaceae
BASU001.B.00039	1	0	0	0	0	Bacillus subtilis subsp. subtilis strain delta6	Bacteria	Firmicutes	Bacilli	Bacillales	Bacillaceae
BASU001.B.00040	1	0	0	0	0	Bacillus subtilis subsp. subtilis strain KCTC 3135	Bacteria	Firmicutes	Bacilli	Bacillales	Bacillaceae
BASU001.B.00041	1	0	0	0	0	Bacillus subtilis subsp. subtilis strain 168G	Bacteria	Firmicutes	Bacilli	Bacillales	Bacillaceae
BASU001.B.00042	1	0	0	0	0	Bacillus subtilis strain HJ0-6	Bacteria	Firmicutes	Bacilli	Bacillales	Bacillaceae
BASU001.B.00043	1	0	0	0	0	Bacillus subtilis strain BS16045	Bacteria	Firmicutes	Bacilli	Bacillales	Bacillaceae
BASU001.B.00044	1	0	0	0	0	Bacillus subtilis strain BS38	Bacteria	Firmicutes	Bacilli	Bacillales	Bacillaceae
BASU001.B.00045	1	0	0	0	0	Bacillus subtilis strain HRBS-10TDI13	Bacteria	Firmicutes	Bacilli	Bacillales	Bacillaceae
BASU001.B.00046	1	0	0	0	0	Bacillus subtilis strain VV2	Bacteria	Firmicutes	Bacilli	Bacillales	Bacillaceae
BATH001.B.00001	1	0	0	0	0	[Bacillus thuringiensis] serovar konkukian str. 97-27 chromosome	Bacteria	Firmicutes	Bacilli	Bacillales	Bacillaceae
BATH001.B.00002	1	0	0	0	0	Bacillus thuringiensis str. Al Hakam	Bacteria	Firmicutes	Bacilli	Bacillales	Bacillaceae
BATH001.B.00003	1	0	0	0	0	Bacillus thuringiensis BMB171	Bacteria	Firmicutes	Bacilli	Bacillales	Bacillaceae
BATH001.B.00005	1	0	0	0	0	Bacillus thuringiensis serovar chinensis CT-43	Bacteria	Firmicutes	Bacilli	Bacillales	Bacillaceae
BATH001.B.00006	1	0	0	0	0	Bacillus thuringiensis HD-771	Bacteria	Firmicutes	Bacilli	Bacillales	Bacillaceae
BATH001.B.00007	1	0	0	0	0	Bacillus thuringiensis HD-789	Bacteria	Firmicutes	Bacilli	Bacillales	Bacillaceae
BATH001.B.00008	1	0	0	0	0	Bacillus thuringiensis MC28	Bacteria	Firmicutes	Bacilli	Bacillales	Bacillaceae
BATH001.B.00009	1	0	0	0	0	Bacillus thuringiensis Bt407	Bacteria	Firmicutes	Bacilli	Bacillales	Bacillaceae
BATH001.B.00010	1	0	0	0	0	Bacillus thuringiensis serovar kurstaki str. HD73	Bacteria	Firmicutes	Bacilli	Bacillales	Bacillaceae
BATH001.B.00011	1	0	0	0	0	Bacillus thuringiensis serovar thuringiensis str. IS5056	Bacteria	Firmicutes	Bacilli	Bacillales	Bacillaceae
BATH001.B.00012	1	0	0	0	0	Bacillus thuringiensis YBT-1518	Bacteria	Firmicutes	Bacilli	Bacillales	Bacillaceae
BATH001.B.00013	1	0	0	0	0	Bacillus thuringiensis serovar kurstaki str. YBT-1520	Bacteria	Firmicutes	Bacilli	Bacillales	Bacillaceae
BATH001.B.00014	1	0	0	0	0	Bacillus thuringiensis serovar kurstaki str. HD-1	Bacteria	Firmicutes	Bacilli	Bacillales	Bacillaceae
BATH001.B.00015	1	0	0	0	0	Bacillus thuringiensis serovar kurstaki str. YBT-1520	Bacteria	Firmicutes	Bacilli	Bacillales	Bacillaceae
BATH001.B.00016	1	0	0	0	0	Bacillus thuringiensis serovar galleriae strain HD-29	Bacteria	Firmicutes	Bacilli	Bacillales	Bacillaceae
BATH001.B.00017	1	0	0	0	0	Bacillus thuringiensis strain HD1011	Bacteria	Firmicutes	Bacilli	Bacillales	Bacillaceae
BATH001.B.00018	1	0	0	0	0	Bacillus thuringiensis strain HD571	Bacteria	Firmicutes	Bacilli	Bacillales	Bacillaceae
BATH001.B.00019	1	0	0	0	0	Bacillus thuringiensis strain Al Hakam	Bacteria	Firmicutes	Bacilli	Bacillales	Bacillaceae
BATH001.B.00020	1	0	0	0	0	Bacillus thuringiensis strain HD682	Bacteria	Firmicutes	Bacilli	Bacillales	Bacillaceae
BATH001.B.00021	1	0	0	0	0	Bacillus thuringiensis strain 97-27	Bacteria	Firmicutes	Bacilli	Bacillales	Bacillaceae
BATH001.B.00022	1	0	0	0	0	Bacillus thuringiensis HD1002	Bacteria	Firmicutes	Bacilli	Bacillales	Bacillaceae
BATH001.B.00023	1	0	0	0	0	Bacillus thuringiensis serovar morrisoni strain BGSC 4AA1	Bacteria	Firmicutes	Bacilli	Bacillales	Bacillaceae
BATH001.B.00024	1	0	0	0	0	Bacillus thuringiensis strain YC-10	Bacteria	Firmicutes	Bacilli	Bacillales	Bacillaceae
BATH001.B.00025	1	0	0	0	0	Bacillus thuringiensis strain HS18-1	Bacteria	Firmicutes	Bacilli	Bacillales	Bacillaceae
BATH001.B.00026	1	0	0	0	0	Bacillus thuringiensis serovar indiana strain HD521	Bacteria	Firmicutes	Bacilli	Bacillales	Bacillaceae
BATH001.B.00027	1	0	0	0	0	Bacillus thuringiensis strain YWC2-8	Bacteria	Firmicutes	Bacilli	Bacillales	Bacillaceae
BATH001.B.00029	1	0	0	0	0	Bacillus thuringiensis serovar tolworthi DNA	Bacteria	Firmicutes	Bacilli	Bacillales	Bacillaceae
BATH001.B.00030	1	0	0	0	0	Bacillus thuringiensis strain Bt185	Bacteria	Firmicutes	Bacilli	Bacillales	Bacillaceae
BATH001.B.00031	1	0	0	0	0	Bacillus thuringiensis strain HD12	Bacteria	Firmicutes	Bacilli	Bacillales	Bacillaceae
BATH001.B.00032	1	0	0	0	0	Bacillus thuringiensis strain Bc601	Bacteria	Firmicutes	Bacilli	Bacillales	Bacillaceae
BATH001.B.00033	1	0	0	0	0	Bacillus thuringiensis serovar alesti strain BGSC 4C1	Bacteria	Firmicutes	Bacilli	Bacillales	Bacillaceae
BATH001.B.00034	1	0	0	0	0	Bacillus thuringiensis strain MYBT18246	Bacteria	Firmicutes	Bacilli	Bacillales	Bacillaceae
BATH001.B.00035	1	0	0	0	0	Bacillus thuringiensis strain KNU-07	Bacteria	Firmicutes	Bacilli	Bacillales	Bacillaceae
BATH002.B.00001	2	0	0	0	0	Bacteroides thetaiotaomicron VPI-5482 chromosome	Bacteria	Bacteroidetes	Bacteroidia	Bacteroidales	Bacteroidaceae
BATR001.B.00002	0	0	0	0	0	Bartonella tribocorum main chromosome complete genome	Bacteria	Proteobacteria	Alphaproteobacteria	Rhizobiales	Bartonellaceae
BAVE001.B.00001	1	0	0	0	0	Bacillus amyloliquefaciens subsp. plantarum str. FZB42	Bacteria	Firmicutes	Bacilli	Bacillales	Bacillaceae
BAVE001.B.00002	1	0	0	0	0	Bacillus amyloliquefaciens subsp. plantarum CAU B946 complete genome	Bacteria	Firmicutes	Bacilli	Bacillales	Bacillaceae
BAVE001.B.00003	1	0	0	0	0	Bacillus amyloliquefaciens subsp. plantarum YAU B9601-Y2 complete genome	Bacteria	Firmicutes	Bacilli	Bacillales	Bacillaceae
BAVE001.B.00004	1	0	0	0	0	Bacillus methylotrophicus AS43.3	Bacteria	Firmicutes	Bacilli	Bacillales	Bacillaceae
BAVE001.B.00005	1	0	0	0	0	Bacillus amyloliquefaciens subsp. plantarum UCMB5036 complete genome	Bacteria	Firmicutes	Bacilli	Bacillales	Bacillaceae
BAVE001.B.00006	1	0	0	0	0	Bacillus amyloliquefaciens subsp. plantarum UCMB5033	Bacteria	Firmicutes	Bacilli	Bacillales	Bacillaceae
BAVE001.B.00007	1	0	0	0	0	Bacillus amyloliquefaciens subsp. plantarum UCMB5113	Bacteria	Firmicutes	Bacilli	Bacillales	Bacillaceae
BAVE001.B.00008	1	0	0	0	0	Bacillus amyloliquefaciens subsp. plantarum NAU-B3	Bacteria	Firmicutes	Bacilli	Bacillales	Bacillaceae
BAVE001.B.00009	1	0	0	0	0	Bacillus amyloliquefaciens subsp. plantarum TrigoCor1448	Bacteria	Firmicutes	Bacilli	Bacillales	Bacillaceae
BAVE001.B.00010	1	0	0	0	0	Bacillus velezensis SQR9	Bacteria	Firmicutes	Bacilli	Bacillales	Bacillaceae
BAVE001.B.00011	1	0	0	0	0	Bacillus methylotrophicus strain JS25R	Bacteria	Firmicutes	Bacilli	Bacillales	Bacillaceae
BAVE001.B.00012	1	0	0	0	0	Bacillus velezensis NJN-6	Bacteria	Firmicutes	Bacilli	Bacillales	Bacillaceae
BAVE001.B.00013	1	0	0	0	0	Bacillus methylotrophicus strain JJ-D34	Bacteria	Firmicutes	Bacilli	Bacillales	Bacillaceae
BAVE001.B.00014	1	0	0	0	0	Bacillus methylotrophicus strain YJ11-1-4	Bacteria	Firmicutes	Bacilli	Bacillales	Bacillaceae
BAVE001.B.00015	1	0	0	0	0	Bacillus amyloliquefaciens strain G341	Bacteria	Firmicutes	Bacilli	Bacillales	Bacillaceae
BAVE001.B.00016	1	0	0	0	0	Bacillus methylotrophicus strain B25 genome assembly	Bacteria	Firmicutes	Bacilli	Bacillales	Bacillaceae
BAVE001.B.00017	1	0	0	0	0	Bacillus velezensis strain CC09	Bacteria	Firmicutes	Bacilli	Bacillales	Bacillaceae
BAVE001.B.00018	1	0	0	0	0	Bacillus velezensis strain S3-1	Bacteria	Firmicutes	Bacilli	Bacillales	Bacillaceae
BAVE001.B.00019	1	0	0	0	0	Bacillus velezensis strain LS69	Bacteria	Firmicutes	Bacilli	Bacillales	Bacillaceae
BAVE001.B.00020	1	0	0	0	0	Bacillus velezensis strain M75	Bacteria	Firmicutes	Bacilli	Bacillales	Bacillaceae
BAVE001.B.00021	1	0	0	0	0	Bacillus velezensis strain D2-2	Bacteria	Firmicutes	Bacilli	Bacillales	Bacillaceae
BAVE001.B.00022	1	0	0	0	0	Bacillus velezensis strain 9912D	Bacteria	Firmicutes	Bacilli	Bacillales	Bacillaceae
BAVI001.B.00001	0	0	0	0	0	Bartonella vinsonii subsp. berkhoffii str. Winnie	Bacteria	Proteobacteria	Alphaproteobacteria	Rhizobiales	Bartonellaceae
BAVI002.B.00001	2	0	0	0	0	Barnesiella viscericola DSM 18177	Bacteria	Bacteroidetes	Bacteroidia	Bacteroidales	Porphyromonadaceae
BAVU001.B.00001	2	0	0	0	0	Bacteroides vulgatus ATCC 8482	Bacteria	Bacteroidetes	Bacteroidia	Bacteroidales	Bacteroidaceae
BAWE001.B.00001	1	0	0	0	0	Bacillus weihenstephanensis KBAB4	Bacteria	Firmicutes	Bacilli	Bacillales	Bacillaceae
BAWE001.B.00002	1	0	0	0	0	Bacillus weihenstephanensis strain WSBC 10204	Bacteria	Firmicutes	Bacilli	Bacillales	Bacillaceae
BAXI001.B.00001	1	0	0	0	0	Bacillus xiamenensis strain VV3	Bacteria	Firmicutes	Bacilli	Bacillales	Bacillaceae
BDBA001.B.00001	2	0	0	0	0	Bdellovibrio bacteriovorus complete genome	Bacteria	Proteobacteria	Deltaproteobacteria	Bdellovibrionales	Bdellovibrionaceae
BDBA001.B.00002	1	0	0	0	0	Bdellovibrio bacteriovorus str. Tiberius	Bacteria	Proteobacteria	Deltaproteobacteria	Bdellovibrionales	Bdellovibrionaceae
BDBA001.B.00003	0	0	0	0	0	Bdellovibrio bacteriovorus W	Bacteria	Proteobacteria	Deltaproteobacteria	Bdellovibrionales	Bdellovibrionaceae
BDBA001.B.00004	1	0	0	0	0	Bdellovibrio bacteriovorus strain 109J	Bacteria	Proteobacteria	Deltaproteobacteria	Bdellovibrionales	Bdellovibrionaceae
BDEX001.B.00001	0	0	0	0	0	Bdellovibrio exovorus JSS	Bacteria	Proteobacteria	Deltaproteobacteria	Bdellovibrionales	Bdellovibrionaceae
BEBA001.B.00001	0	0	0	0	0	Belliella baltica DSM 15883	Bacteria	Bacteroidetes	Cytophagia	Cytophagales	Cyclobacteriaceae
BECA001.B.00001	0	0	0	0	0	Beutenbergia cavernae DSM 12333	Bacteria	Actinobacteria	Micrococcales	Beutenbergiaceae	Beutenbergia
BEIN001.B.00001	0	0	0	0	0	Beijerinckia indica subsp. indica ATCC 9039	Bacteria	Proteobacteria	Alphaproteobacteria	Rhizobiales	Beijerinckiaceae
BELE001.B.00001	0	0	0	0	0	Beggiatoa leptomitiformis strain D-402	Bacteria	Proteobacteria	Gammaproteobacteria	Thiotrichales	Thiotrichaceae
BEPR001.B.00001	1	0	0	0	0	Beta proteobacterium CB	Bacteria	Proteobacteria	Betaproteobacteria
BIAC001.B.00001	0	0	0	0	0	Bifidobacterium actinocoloniiforme DSM 22766	Bacteria	Actinobacteria	Bifidobacteriales	Bifidobacteriaceae	Bifidobacterium
BIAD001.B.00001	0	0	0	0	0	Bifidobacterium adolescentis ATCC 15703 DNA	Bacteria	Actinobacteria	Bifidobacteriales	Bifidobacteriaceae	Bifidobacterium
BIAD001.B.00002	0	0	0	0	0	Bifidobacterium adolescentis strain 22L	Bacteria	Actinobacteria	Bifidobacteriales	Bifidobacteriaceae	Bifidobacterium
BIAD001.B.00003	0	0	0	0	0	Bifidobacterium adolescentis strain BBMN23	Bacteria	Actinobacteria	Bifidobacteriales	Bifidobacteriaceae	Bifidobacterium
BIAN001.B.00001	0	0	0	0	0	Bifidobacterium angulatum strain GT102	Bacteria	Actinobacteria	Bifidobacteriales	Bifidobacteriaceae	Bifidobacterium
BIAN001.B.00002	0	0	0	0	0	Bifidobacterium angulatum DSM 20098 = JCM 7096 DNA	Bacteria	Actinobacteria	Bifidobacteriales	Bifidobacteriaceae	Bifidobacterium
BIAN002.B.00001	0	0	0	0	0	Bifidobacterium animalis subsp. lactis AD011	Bacteria	Actinobacteria	Bifidobacteriales	Bifidobacteriaceae	Bifidobacterium
BIAN002.B.00002	0	0	0	0	0	Bifidobacterium animalis subsp. lactis Bl-04	Bacteria	Actinobacteria	Bifidobacteriales	Bifidobacteriaceae	Bifidobacterium
BIAN002.B.00003	0	0	0	0	0	Bifidobacterium animalis subsp. lactis DSM 10140	Bacteria	Actinobacteria	Bifidobacteriales	Bifidobacteriaceae	Bifidobacterium
BIAN002.B.00004	0	0	0	0	0	Bifidobacterium animalis subsp. lactis BB-12	Bacteria	Actinobacteria	Bifidobacteriales	Bifidobacteriaceae	Bifidobacterium
BIAN002.B.00005	0	0	0	0	0	Bifidobacterium animalis subsp. lactis V9	Bacteria	Actinobacteria	Bifidobacteriales	Bifidobacteriaceae	Bifidobacterium
BIAN002.B.00006	0	0	0	0	0	Bifidobacterium animalis subsp. lactis CNCM I-2494	Bacteria	Actinobacteria	Bifidobacteriales	Bifidobacteriaceae	Bifidobacterium
BIAN002.B.00007	0	0	0	0	0	Bifidobacterium animalis subsp. lactis BLC1	Bacteria	Actinobacteria	Bifidobacteriales	Bifidobacteriaceae	Bifidobacterium
BIAN002.B.00008	0	0	0	0	0	Bifidobacterium animalis subsp. animalis ATCC 25527	Bacteria	Actinobacteria	Bifidobacteriales	Bifidobacteriaceae	Bifidobacterium
BIAN002.B.00009	0	0	0	0	0	Bifidobacterium animalis subsp. lactis B420	Bacteria	Actinobacteria	Bifidobacteriales	Bifidobacteriaceae	Bifidobacterium
BIAN002.B.00010	0	0	0	0	0	Bifidobacterium animalis subsp. lactis Bi-07	Bacteria	Actinobacteria	Bifidobacteriales	Bifidobacteriaceae	Bifidobacterium
BIAN002.B.00011	0	0	0	0	0	Bifidobacterium animalis subsp. lactis Bl12	Bacteria	Actinobacteria	Bifidobacteriales	Bifidobacteriaceae	Bifidobacterium
BIAN002.B.00012	0	0	0	0	0	Bifidobacterium animalis subsp. lactis ATCC 27673	Bacteria	Actinobacteria	Bifidobacteriales	Bifidobacteriaceae	Bifidobacterium
BIAN002.B.00013	0	0	0	0	0	Bifidobacterium animalis strain RH	Bacteria	Actinobacteria	Bifidobacteriales	Bifidobacteriaceae	Bifidobacterium
BIAN002.B.00015	0	0	0	0	0	Bifidobacterium animalis strain A6	Bacteria	Actinobacteria	Bifidobacteriales	Bifidobacteriaceae	Bifidobacterium
BIAN002.B.00016	0	0	0	0	0	Bifidobacterium animalis subsp. lactis strain BF052	Bacteria	Actinobacteria	Bifidobacteriales	Bifidobacteriaceae	Bifidobacterium
BIAN002.B.00017	0	0	0	0	0	Bifidobacterium animalis subsp. animalis strain YL2	Bacteria	Actinobacteria	Bifidobacteriales	Bifidobacteriaceae	Bifidobacterium
BIAS001.B.00001	0	0	0	0	0	Bifidobacterium asteroides PRL2011	Bacteria	Actinobacteria	Bifidobacteriales	Bifidobacteriaceae	Bifidobacterium
BIBI001.B.00002	0	0	0	0	0	Bifidobacterium bifidum PRL2010 chromosome	Bacteria	Actinobacteria	Bifidobacteriales	Bifidobacteriaceae	Bifidobacterium
BIBI001.B.00003	0	0	0	0	0	Bifidobacterium bifidum BGN4	Bacteria	Actinobacteria	Bifidobacteriales	Bifidobacteriaceae	Bifidobacterium
BIBI001.B.00004	0	0	0	0	0	Bifidobacterium bifidum ATCC 29521 = JCM 1255 = DSM 20456 DNA	Bacteria	Actinobacteria	Bifidobacteriales	Bifidobacteriaceae	Bifidobacterium
BIBI001.B.00005	0	0	0	0	0	Bifidobacterium bifidum strain BF3	Bacteria	Actinobacteria	Bifidobacteriales	Bifidobacteriaceae	Bifidobacterium
BIBR001.B.00001	0	0	0	0	0	Bifidobacterium breve ACS-071-V-Sch8b	Bacteria	Actinobacteria	Bifidobacteriales	Bifidobacteriaceae	Bifidobacterium
BIBR001.B.00002	0	0	0	0	0	Bifidobacterium breve UCC2003	Bacteria	Actinobacteria	Bifidobacteriales	Bifidobacteriaceae	Bifidobacterium
BIBR001.B.00003	0	0	0	0	0	Bifidobacterium breve 12L	Bacteria	Actinobacteria	Bifidobacteriales	Bifidobacteriaceae	Bifidobacterium
BIBR001.B.00004	0	0	0	0	0	Bifidobacterium breve JCM 7017	Bacteria	Actinobacteria	Bifidobacteriales	Bifidobacteriaceae	Bifidobacterium
BIBR001.B.00006	0	0	0	0	0	Bifidobacterium breve NCFB 2258	Bacteria	Actinobacteria	Bifidobacteriales	Bifidobacteriaceae	Bifidobacterium
BIBR001.B.00007	0	0	0	0	0	Bifidobacterium breve 689b	Bacteria	Actinobacteria	Bifidobacteriales	Bifidobacteriaceae	Bifidobacterium
BIBR001.B.00008	0	0	0	0	0	Bifidobacterium breve S27	Bacteria	Actinobacteria	Bifidobacteriales	Bifidobacteriaceae	Bifidobacterium
BIBR001.B.00009	0	0	0	0	0	Bifidobacterium breve DSM 20213 = JCM 1192 DNA	Bacteria	Actinobacteria	Bifidobacteriales	Bifidobacteriaceae	Bifidobacterium
BIBR001.B.00010	0	0	0	0	0	Bifidobacterium breve strain BR3	Bacteria	Actinobacteria	Bifidobacteriales	Bifidobacteriaceae	Bifidobacterium
BICA001.B.00001	0	0	0	0	0	Bifidobacterium catenulatum DSM 16992 = JCM 1194 = LMG 11043 DNA	Bacteria	Actinobacteria	Bifidobacteriales	Bifidobacteriaceae	Bifidobacterium
BICO001.B.00001	0	0	0	0	0	Bifidobacterium coryneforme strain LMG18911	Bacteria	Actinobacteria	Bifidobacteriales	Bifidobacteriaceae	Bifidobacterium
BIDE001.B.00001	0	0	0	0	0	Bifidobacterium dentium Bd1	Bacteria	Actinobacteria	Bifidobacteriales	Bifidobacteriaceae	Bifidobacterium
BIDE001.B.00002	0	0	0	0	0	Bifidobacterium dentium JCM 1195 = DSM 20436 DNA	Bacteria	Actinobacteria	Bifidobacteriales	Bifidobacteriaceae	Bifidobacterium
BIIN001.B.00001	0	0	0	0	0	Bifidobacterium indicum LMG 11587 = DSM 20214	Bacteria	Actinobacteria	Bifidobacteriales	Bifidobacteriaceae	Bifidobacterium
BIKA001.B.00001	0	0	0	0	0	Bifidobacterium kashiwanohense PV20-2	Bacteria	Actinobacteria	Bifidobacteriales	Bifidobacteriaceae	Bifidobacterium
BIKA001.B.00002	0	0	0	0	0	Bifidobacterium kashiwanohense JCM 15439 = DSM 21854 DNA	Bacteria	Actinobacteria	Bifidobacteriales	Bifidobacteriaceae	Bifidobacterium
BILO001.B.00001	0	0	0	0	0	Bifidobacterium longum NCC2705 chromosome	Bacteria	Actinobacteria	Bifidobacteriales	Bifidobacteriaceae	Bifidobacterium
BILO001.B.00002	0	0	0	0	0	Bifidobacterium longum DJO10A	Bacteria	Actinobacteria	Bifidobacteriales	Bifidobacteriaceae	Bifidobacterium
BILO001.B.00003	0	0	0	0	0	Bifidobacterium longum subsp. infantis ATCC 15697	Bacteria	Actinobacteria	Bifidobacteriales	Bifidobacteriaceae	Bifidobacterium
BILO001.B.00004	0	0	0	0	0	Bifidobacterium longum subsp. longum JDM301	Bacteria	Actinobacteria	Bifidobacteriales	Bifidobacteriaceae	Bifidobacterium
BILO001.B.00005	0	0	0	0	0	Bifidobacterium longum subsp. longum BBMN68	Bacteria	Actinobacteria	Bifidobacteriales	Bifidobacteriaceae	Bifidobacterium
BILO001.B.00006	0	0	0	0	0	Bifidobacterium longum subsp. longum JCM 1217 DNA	Bacteria	Actinobacteria	Bifidobacteriales	Bifidobacteriaceae	Bifidobacterium
BILO001.B.00007	0	0	0	0	0	Bifidobacterium longum subsp. infantis 157F DNA	Bacteria	Actinobacteria	Bifidobacteriales	Bifidobacteriaceae	Bifidobacterium
BILO001.B.00008	0	0	0	0	0	Bifidobacterium longum subsp. longum KACC 91563	Bacteria	Actinobacteria	Bifidobacteriales	Bifidobacteriaceae	Bifidobacterium
BILO001.B.00009	0	0	0	0	0	Bifidobacterium longum subsp. infantis ATCC 15697 = JCM 1222 = DSM 20088 DNA	Bacteria	Actinobacteria	Bifidobacteriales	Bifidobacteriaceae	Bifidobacterium
BILO001.B.00010	0	0	0	0	0	Bifidobacterium longum strain BXY01	Bacteria	Actinobacteria	Bifidobacteriales	Bifidobacteriaceae	Bifidobacterium
BILO001.B.00011	0	0	0	0	0	Bifidobacterium longum subsp. longum GT15	Bacteria	Actinobacteria	Bifidobacteriales	Bifidobacteriaceae	Bifidobacterium
BILO001.B.00012	0	0	0	0	0	Bifidobacterium longum DNA	Bacteria	Actinobacteria	Bifidobacteriales	Bifidobacteriaceae	Bifidobacterium
BILO001.B.00013	0	0	0	0	0	Bifidobacterium longum subsp. infantis strain BT1	Bacteria	Actinobacteria	Bifidobacteriales	Bifidobacteriaceae	Bifidobacterium
BILO001.B.00014	0	0	0	0	0	Bifidobacterium longum strain BG7	Bacteria	Actinobacteria	Bifidobacteriales	Bifidobacteriaceae	Bifidobacterium
BILO001.B.00015	0	0	0	0	0	Bifidobacterium longum subsp. longum strain NCIMB8809	Bacteria	Actinobacteria	Bifidobacteriales	Bifidobacteriaceae	Bifidobacterium
BILO001.B.00017	0	0	0	0	0	Bifidobacterium longum strain 35624	Bacteria	Actinobacteria	Bifidobacteriales	Bifidobacteriaceae	Bifidobacterium
BILO001.B.00018	0	0	0	0	0	Bifidobacterium longum subsp. longum strain AH1206	Bacteria	Actinobacteria	Bifidobacteriales	Bifidobacteriaceae	Bifidobacterium
BIPS001.B.00001	0	0	0	0	0	Bifidobacterium pseudolongum PV8-2	Bacteria	Actinobacteria	Bifidobacteriales	Bifidobacteriaceae	Bifidobacterium
BIPS002.B.00001	0	0	0	0	0	Bifidobacterium pseudocatenulatum DSM 20438 = JCM 1200 = LMG 10505 DNA	Bacteria	Actinobacteria	Bifidobacteriales	Bifidobacteriaceae	Bifidobacterium
BISC001.B.00001	0	0	0	0	0	Bifidobacterium scardovii JCM 12489 = DSM 13734 DNA	Bacteria	Actinobacteria	Bifidobacteriales	Bifidobacteriaceae	Bifidobacterium
BITH001.B.00001	0	0	0	0	0	Bifidobacterium thermophilum RBL67	Bacteria	Actinobacteria	Bifidobacteriales	Bifidobacteriaceae	Bifidobacterium
BITR001.B.00001	1	0	0	0	0	Bibersteinia trehalosi USDA-ARS-USMARC-192	Bacteria	Proteobacteria	Gammaproteobacteria	Pasteurellales	Pasteurellaceae
BITR001.B.00002	1	0	0	0	0	Bibersteinia trehalosi USDA-ARS-USMARC-188	Bacteria	Proteobacteria	Gammaproteobacteria	Pasteurellales	Pasteurellaceae
BITR001.B.00003	1	0	0	0	0	Bibersteinia trehalosi USDA-ARS-USMARC-189	Bacteria	Proteobacteria	Gammaproteobacteria	Pasteurellales	Pasteurellaceae
BITR001.B.00004	1	0	0	0	0	Bibersteinia trehalosi USDA-ARS-USMARC-190	Bacteria	Proteobacteria	Gammaproteobacteria	Pasteurellales	Pasteurellaceae
BLEN001.B.00001	0	0	0	0	0	Blochmannia endosymbiont of Polyrhachis (Hedomyrma) turneri strain 675	Bacteria	Proteobacteria	Gammaproteobacteria	Enterobacteriales	Enterobacteriaceae
BLEN002.B.00001	0	0	0	0	0	Blochmannia endosymbiont of Camponotus (Colobopsis) obliquus strain 757	Bacteria	Proteobacteria	Gammaproteobacteria	Enterobacteriales	Enterobacteriaceae
BLSA001.B.00001	0	0	0	0	0	Blastococcus saxobsidens DD2 complete genome	Bacteria	Actinobacteria	Geodermatophilales	Geodermatophilaceae	Blastococcus
BLSP001.B.00001	0	0	0	0	0	Blattabacterium sp. (Blaberus giganteus)	Bacteria	Bacteroidetes	Flavobacteriia	Flavobacteriales	Blattabacteriaceae
BLSP002.B.00001	0	0	0	0	0	Blattabacterium sp. (Nauphoeta cinerea)	Bacteria	Bacteroidetes	Flavobacteriia	Flavobacteriales	Blattabacteriaceae
BLSP003.B.00001	0	0	0	0	0	Blattabacterium sp. (Cryptocercus punctulatus) str. Cpu	Bacteria	Bacteroidetes	Flavobacteriia	Flavobacteriales	Blattabacteriaceae
BLSP004.B.00001	2	0	0	0	0	Blautia sp. YL58	Bacteria	Firmicutes	Clostridia	Clostridiales	Lachnospiraceae
BLSP005.B.00001	0	0	0	0	0	Blastomonas sp. RAC04	Bacteria	Proteobacteria	Alphaproteobacteria	Sphingomonadales	Sphingomonadaceae
BLSP006.B.00001	0	0	0	0	0	Blattabacterium sp. (Panesthia angustipennis spadica) str. BPAA DNA	Bacteria	Bacteroidetes	Flavobacteriia	Flavobacteriales	Blattabacteriaceae
BLSP007.B.00001	0	0	0	0	0	Blattabacterium sp. (Periplaneta americana) str. BPLAN	Bacteria	Bacteroidetes	Flavobacteriia	Flavobacteriales	Blattabacteriaceae
BLSP008.B.00001	0	0	0	0	0	Blattabacterium sp. (Blatta orientalis) str. Tarazona	Bacteria	Bacteroidetes	Flavobacteriia	Flavobacteriales	Blattabacteriaceae
BLSP009.B.00001	0	0	0	0	0	Blattabacterium sp. (Mastotermes darwiniensis) str. MADAR	Bacteria	Bacteroidetes	Flavobacteriia	Flavobacteriales	Blattabacteriaceae
BLSP010.B.00001	0	0	0	0	0	Blattabacterium sp. (Blattella germanica) str. Bge	Bacteria	Bacteroidetes	Flavobacteriia	Flavobacteriales	Blattabacteriaceae
BLVI001.B.00001	0	1	1	1	3	Blastochloris viridis strain ATCC 19567	Bacteria	Proteobacteria	Alphaproteobacteria	Rhizobiales	Hyphomicrobiaceae
BLVI001.B.00002	0	1	1	1	3	Blastochloris viridis genome assembly Blastochloris viridis genome	Bacteria	Proteobacteria	Alphaproteobacteria	Rhizobiales	Hyphomicrobiaceae
BLVI001.B.00003	0	1	1	1	3	Blastochloris viridis DNA	Bacteria	Proteobacteria	Alphaproteobacteria	Rhizobiales	Hyphomicrobiaceae
BOAF001.B.00001	0	0	0	0	0	Borrelia afzelii PKo	Bacteria	Spirochaetes	Spirochaetales	Borreliaceae	Borreliella
BOAF001.B.00002	0	0	0	0	0	Borrelia afzelii HLJ01	Bacteria	Spirochaetes	Spirochaetales	Borreliaceae	Borreliella
BOAF001.B.00003	0	0	0	0	0	Borrelia afzelii Tom3107	Bacteria	Spirochaetes	Spirochaetales	Borreliaceae	Borreliella
BOAF001.B.00004	0	0	0	0	0	Borrelia afzelii K78	Bacteria	Spirochaetes	Spirochaetales	Borreliaceae	Borreliella
BOAV001.B.00001	0	0	0	0	0	Bordetella avium 197N complete genome	Bacteria	Proteobacteria	Betaproteobacteria	Burkholderiales	Alcaligenaceae
BOBA001.B.00001	0	0	0	0	0	Borrelia garinii PBi	Bacteria	Spirochaetes	Spirochaetales	Borreliaceae	Borreliella
BOBI001.B.00001	0	0	0	0	0	Borrelia bissettii DN127	Bacteria	Spirochaetes	Spirochaetales	Borreliaceae	Borreliella
BOBR001.B.00001	0	0	0	0	0	Bordetella bronchialis strain AU3182	Bacteria	Proteobacteria	Betaproteobacteria	Burkholderiales	Alcaligenaceae
BOBR001.B.00002	0	0	0	0	0	Bordetella bronchialis strain AU17976	Bacteria	Proteobacteria	Betaproteobacteria	Burkholderiales	Alcaligenaceae
BOBR002.B.00001	0	0	0	0	0	Bordetella bronchiseptica strain RB50	Bacteria	Proteobacteria	Betaproteobacteria	Burkholderiales	Alcaligenaceae
BOBR002.B.00002	0	0	0	0	0	Bordetella bronchiseptica MO149 complete genome	Bacteria	Proteobacteria	Betaproteobacteria	Burkholderiales	Alcaligenaceae
BOBR002.B.00003	0	0	0	0	0	Bordetella bronchiseptica 253	Bacteria	Proteobacteria	Betaproteobacteria	Burkholderiales	Alcaligenaceae
BOBR002.B.00004	0	0	0	0	0	Bordetella bronchiseptica DNA	Bacteria	Proteobacteria	Betaproteobacteria	Burkholderiales	Alcaligenaceae
BOBR002.B.00005	0	0	0	0	0	Bordetella bronchiseptica strain I328	Bacteria	Proteobacteria	Betaproteobacteria	Burkholderiales	Alcaligenaceae
BOBU001.B.00001	0	0	0	0	0	Borrelia burgdorferi B31 chromosome	Bacteria	Spirochaetes	Spirochaetales	Borreliaceae	Borreliella
BOBU001.B.00002	0	0	0	0	0	Borrelia burgdorferi ZS7	Bacteria	Spirochaetes	Spirochaetales	Borreliaceae	Borreliella
BOBU001.B.00003	0	0	0	0	0	Borrelia burgdorferi N40	Bacteria	Spirochaetes	Spirochaetales	Borreliaceae	Borreliella
BOBU001.B.00004	0	0	0	0	0	Borrelia burgdorferi JD1	Bacteria	Spirochaetes	Spirochaetales	Borreliaceae	Borreliella
BOBU001.B.00005	0	0	0	0	0	Borrelia burgdorferi CA382	Bacteria	Spirochaetes	Spirochaetales	Borreliaceae	Borreliella
BODU001.B.00001	0	0	0	0	0	Borrelia duttonii Ly	Bacteria	Spirochaetes	Spirochaetales	Borreliaceae	Borrelia
BOFL001.B.00001	0	0	0	0	0	Bordetella flabilis strain AU10664	Bacteria	Proteobacteria	Betaproteobacteria	Burkholderiales	Alcaligenaceae
BOGA001.B.00001	0	0	0	0	0	Borrelia garinii BgVir chromosome linear	Bacteria	Spirochaetes	Spirochaetales	Borreliaceae	Borreliella
BOGA001.B.00002	0	0	0	0	0	Borrelia garinii NMJW1	Bacteria	Spirochaetes	Spirochaetales	Borreliaceae	Borreliella
BOGA001.B.00003	0	0	0	0	0	Borrelia garinii SZ	Bacteria	Spirochaetes	Spirochaetales	Borreliaceae	Borreliella
BOHE001.B.00001	0	0	0	0	0	Borrelia hermsii CC1	Bacteria	Spirochaetes	Spirochaetales	Borreliaceae	Borrelia
BOHE001.B.00002	0	0	0	0	0	Borrelia hermsii HS1 isolate Browne Mountain	Bacteria	Spirochaetes	Spirochaetales	Borreliaceae	Borrelia
BOHI001.B.00001	0	0	0	0	0	Bordetella hinzii strain F582	Bacteria	Proteobacteria	Betaproteobacteria	Burkholderiales	Alcaligenaceae
BOHI001.B.00002	0	0	0	0	0	Bordetella hinzii strain H568	Bacteria	Proteobacteria	Betaproteobacteria	Burkholderiales	Alcaligenaceae
BOHO001.B.00001	0	0	0	0	0	Bordetella holmesii F627	Bacteria	Proteobacteria	Betaproteobacteria	Burkholderiales	Alcaligenaceae
BOHO001.B.00002	0	0	0	0	0	Bordetella holmesii H558	Bacteria	Proteobacteria	Betaproteobacteria	Burkholderiales	Alcaligenaceae
BOHO001.B.00003	0	0	0	0	0	Bordetella holmesii ATCC 51541	Bacteria	Proteobacteria	Betaproteobacteria	Burkholderiales	Alcaligenaceae
BOHO001.B.00004	0	0	0	0	0	Bordetella holmesii 44057	Bacteria	Proteobacteria	Betaproteobacteria	Burkholderiales	Alcaligenaceae
BOHO001.B.00005	0	0	0	0	0	Bordetella holmesii strain H903	Bacteria	Proteobacteria	Betaproteobacteria	Burkholderiales	Alcaligenaceae
BOMI001.B.00001	0	0	0	0	0	Borrelia miyamotoi LB-2001	Bacteria	Spirochaetes	Spirochaetales	Borreliaceae	Borrelia
BOMI001.B.00002	0	0	0	0	0	Borrelia miyamotoi strain CT14D4	Bacteria	Spirochaetes	Spirochaetales	Borreliaceae	Borrelia
BOPA001.B.00001	0	0	0	0	0	Borrelia parkeri HR1	Bacteria	Spirochaetes	Spirochaetales	Borreliaceae	Borrelia
BOPA002.B.00001	0	0	0	0	0	Bordetella parapertussis strain 12822	Bacteria	Proteobacteria	Betaproteobacteria	Burkholderiales	Alcaligenaceae
BOPA002.B.00002	0	0	0	0	0	Bordetella parapertussis Bpp5	Bacteria	Proteobacteria	Betaproteobacteria	Burkholderiales	Alcaligenaceae
BOPA002.B.00003	0	0	0	0	0	Bordetella parapertussis strain H904	Bacteria	Proteobacteria	Betaproteobacteria	Burkholderiales	Alcaligenaceae
BOPE001.B.00001	0	0	0	0	0	Bordetella pertussis B1917	Bacteria	Proteobacteria	Betaproteobacteria	Burkholderiales	Alcaligenaceae
BOPE001.B.00002	0	0	0	0	0	Bordetella pertussis Tohama I chromosome	Bacteria	Proteobacteria	Betaproteobacteria	Burkholderiales	Alcaligenaceae
BOPE001.B.00003	0	0	0	0	0	Bordetella pertussis CS	Bacteria	Proteobacteria	Betaproteobacteria	Burkholderiales	Alcaligenaceae
BOPE001.B.00004	0	0	0	0	0	Bordetella pertussis 18323 complete genome	Bacteria	Proteobacteria	Betaproteobacteria	Burkholderiales	Alcaligenaceae
BOPE001.B.00005	0	0	0	0	0	Bordetella pertussis 137	Bacteria	Proteobacteria	Betaproteobacteria	Burkholderiales	Alcaligenaceae
BOPE001.B.00006	0	0	0	0	0	Bordetella pertussis genome assembly BPD420	Bacteria	Proteobacteria	Betaproteobacteria	Burkholderiales	Alcaligenaceae
BOPE001.B.00007	0	0	0	0	0	Bordetella pertussis strain B3629	Bacteria	Proteobacteria	Betaproteobacteria	Burkholderiales	Alcaligenaceae
BOPE001.B.00008	0	0	0	0	0	Bordetella pertussis strain B3621	Bacteria	Proteobacteria	Betaproteobacteria	Burkholderiales	Alcaligenaceae
BOPE001.B.00009	0	0	0	0	0	Bordetella pertussis strain B1838	Bacteria	Proteobacteria	Betaproteobacteria	Burkholderiales	Alcaligenaceae
BOPE001.B.00010	0	0	0	0	0	Bordetella pertussis strain B1865	Bacteria	Proteobacteria	Betaproteobacteria	Burkholderiales	Alcaligenaceae
BOPE001.B.00011	0	0	0	0	0	Bordetella pertussis strain B3405	Bacteria	Proteobacteria	Betaproteobacteria	Burkholderiales	Alcaligenaceae
BOPE001.B.00012	0	0	0	0	0	Bordetella pertussis strain B3582	Bacteria	Proteobacteria	Betaproteobacteria	Burkholderiales	Alcaligenaceae
BOPE001.B.00013	0	0	0	0	0	Bordetella pertussis strain B3585	Bacteria	Proteobacteria	Betaproteobacteria	Burkholderiales	Alcaligenaceae
BOPE001.B.00014	0	0	0	0	0	Bordetella pertussis strain B3640	Bacteria	Proteobacteria	Betaproteobacteria	Burkholderiales	Alcaligenaceae
BOPE001.B.00015	0	0	0	0	0	Bordetella pertussis strain B3658	Bacteria	Proteobacteria	Betaproteobacteria	Burkholderiales	Alcaligenaceae
BOPE001.B.00016	0	0	0	0	0	Bordetella pertussis strain B3913	Bacteria	Proteobacteria	Betaproteobacteria	Burkholderiales	Alcaligenaceae
BOPE001.B.00017	0	0	0	0	0	Bordetella pertussis strain B3921	Bacteria	Proteobacteria	Betaproteobacteria	Burkholderiales	Alcaligenaceae
BOPE001.B.00018	0	0	0	0	0	Bordetella pertussis strain H321	Bacteria	Proteobacteria	Betaproteobacteria	Burkholderiales	Alcaligenaceae
BOPE001.B.00019	0	0	0	0	0	Bordetella pertussis strain I979	Bacteria	Proteobacteria	Betaproteobacteria	Burkholderiales	Alcaligenaceae
BOPE001.B.00020	0	0	0	0	0	Bordetella pertussis strain H374	Bacteria	Proteobacteria	Betaproteobacteria	Burkholderiales	Alcaligenaceae
BOPE001.B.00021	0	0	0	0	0	Bordetella pertussis strain H378	Bacteria	Proteobacteria	Betaproteobacteria	Burkholderiales	Alcaligenaceae
BOPE001.B.00022	0	0	0	0	0	Bordetella pertussis strain H379	Bacteria	Proteobacteria	Betaproteobacteria	Burkholderiales	Alcaligenaceae
BOPE001.B.00023	0	0	0	0	0	Bordetella pertussis strain H380	Bacteria	Proteobacteria	Betaproteobacteria	Burkholderiales	Alcaligenaceae
BOPE001.B.00024	0	0	0	0	0	Bordetella pertussis strain H559	Bacteria	Proteobacteria	Betaproteobacteria	Burkholderiales	Alcaligenaceae
BOPE001.B.00025	0	0	0	0	0	Bordetella pertussis strain H375	Bacteria	Proteobacteria	Betaproteobacteria	Burkholderiales	Alcaligenaceae
BOPE001.B.00026	0	0	0	0	0	Bordetella pertussis strain H627	Bacteria	Proteobacteria	Betaproteobacteria	Burkholderiales	Alcaligenaceae
BOPE001.B.00027	0	0	0	0	0	Bordetella pertussis strain H489	Bacteria	Proteobacteria	Betaproteobacteria	Burkholderiales	Alcaligenaceae
BOPE001.B.00028	0	0	0	0	0	Bordetella pertussis strain H542	Bacteria	Proteobacteria	Betaproteobacteria	Burkholderiales	Alcaligenaceae
BOPE001.B.00029	0	0	0	0	0	Bordetella pertussis strain H561	Bacteria	Proteobacteria	Betaproteobacteria	Burkholderiales	Alcaligenaceae
BOPE001.B.00030	0	0	0	0	0	Bordetella pertussis strain H563	Bacteria	Proteobacteria	Betaproteobacteria	Burkholderiales	Alcaligenaceae
BOPE001.B.00031	0	0	0	0	0	Bordetella pertussis strain H622	Bacteria	Proteobacteria	Betaproteobacteria	Burkholderiales	Alcaligenaceae
BOPE001.B.00032	0	0	0	0	0	Bordetella pertussis strain C393	Bacteria	Proteobacteria	Betaproteobacteria	Burkholderiales	Alcaligenaceae
BOPE001.B.00033	0	0	0	0	0	Bordetella pertussis strain E476	Bacteria	Proteobacteria	Betaproteobacteria	Burkholderiales	Alcaligenaceae
BOPE001.B.00034	0	0	0	0	0	Bordetella pertussis strain H564	Bacteria	Proteobacteria	Betaproteobacteria	Burkholderiales	Alcaligenaceae
BOPE001.B.00035	0	0	0	0	0	Bordetella pertussis strain H788	Bacteria	Proteobacteria	Betaproteobacteria	Burkholderiales	Alcaligenaceae
BOPE001.B.00036	0	0	0	0	0	Bordetella pertussis strain I468	Bacteria	Proteobacteria	Betaproteobacteria	Burkholderiales	Alcaligenaceae
BOPE001.B.00037	0	0	0	0	0	Bordetella pertussis strain I469	Bacteria	Proteobacteria	Betaproteobacteria	Burkholderiales	Alcaligenaceae
BOPE001.B.00038	0	0	0	0	0	Bordetella pertussis strain I472	Bacteria	Proteobacteria	Betaproteobacteria	Burkholderiales	Alcaligenaceae
BOPE001.B.00039	0	0	0	0	0	Bordetella pertussis strain I476	Bacteria	Proteobacteria	Betaproteobacteria	Burkholderiales	Alcaligenaceae
BOPE001.B.00040	0	0	0	0	0	Bordetella pertussis strain I480	Bacteria	Proteobacteria	Betaproteobacteria	Burkholderiales	Alcaligenaceae
BOPE001.B.00041	0	0	0	0	0	Bordetella pertussis strain I483	Bacteria	Proteobacteria	Betaproteobacteria	Burkholderiales	Alcaligenaceae
BOPE001.B.00042	0	0	0	0	0	Bordetella pertussis strain I496	Bacteria	Proteobacteria	Betaproteobacteria	Burkholderiales	Alcaligenaceae
BOPE001.B.00043	0	0	0	0	0	Bordetella pertussis strain I498	Bacteria	Proteobacteria	Betaproteobacteria	Burkholderiales	Alcaligenaceae
BOPE001.B.00044	0	0	0	0	0	Bordetella pertussis strain I518	Bacteria	Proteobacteria	Betaproteobacteria	Burkholderiales	Alcaligenaceae
BOPE001.B.00045	0	0	0	0	0	Bordetella pertussis strain I521	Bacteria	Proteobacteria	Betaproteobacteria	Burkholderiales	Alcaligenaceae
BOPE001.B.00046	0	0	0	0	0	Bordetella pertussis strain I538	Bacteria	Proteobacteria	Betaproteobacteria	Burkholderiales	Alcaligenaceae
BOPE001.B.00047	0	0	0	0	0	Bordetella pertussis strain I539	Bacteria	Proteobacteria	Betaproteobacteria	Burkholderiales	Alcaligenaceae
BOPE001.B.00048	0	0	0	0	0	Bordetella pertussis strain I646	Bacteria	Proteobacteria	Betaproteobacteria	Burkholderiales	Alcaligenaceae
BOPE001.B.00049	0	0	0	0	0	Bordetella pertussis strain I656	Bacteria	Proteobacteria	Betaproteobacteria	Burkholderiales	Alcaligenaceae
BOPE001.B.00050	0	0	0	0	0	Bordetella pertussis strain I669	Bacteria	Proteobacteria	Betaproteobacteria	Burkholderiales	Alcaligenaceae
BOPE001.B.00051	0	0	0	0	0	Bordetella pertussis strain I707	Bacteria	Proteobacteria	Betaproteobacteria	Burkholderiales	Alcaligenaceae
BOPE001.B.00052	0	0	0	0	0	Bordetella pertussis strain I344	Bacteria	Proteobacteria	Betaproteobacteria	Burkholderiales	Alcaligenaceae
BOPE001.B.00053	0	0	0	0	0	Bordetella pertussis strain VA-190	Bacteria	Proteobacteria	Betaproteobacteria	Burkholderiales	Alcaligenaceae
BOPE001.B.00054	0	0	0	0	0	Bordetella pertussis strain VA-194	Bacteria	Proteobacteria	Betaproteobacteria	Burkholderiales	Alcaligenaceae
BOPE001.B.00055	0	0	0	0	0	Bordetella pertussis strain VA-175	Bacteria	Proteobacteria	Betaproteobacteria	Burkholderiales	Alcaligenaceae
BOPE001.B.00056	0	0	0	0	0	Bordetella pertussis strain VA-150	Bacteria	Proteobacteria	Betaproteobacteria	Burkholderiales	Alcaligenaceae
BOPE001.B.00057	0	0	0	0	0	Bordetella pertussis strain VA-52	Bacteria	Proteobacteria	Betaproteobacteria	Burkholderiales	Alcaligenaceae
BOPE001.B.00059	0	0	0	0	0	Bordetella pertussis strain VA-09	Bacteria	Proteobacteria	Betaproteobacteria	Burkholderiales	Alcaligenaceae
BOPE001.B.00060	0	0	0	0	0	Bordetella pertussis strain VA-15	Bacteria	Proteobacteria	Betaproteobacteria	Burkholderiales	Alcaligenaceae
BOPE001.B.00061	0	0	0	0	0	Bordetella pertussis strain VA-18	Bacteria	Proteobacteria	Betaproteobacteria	Burkholderiales	Alcaligenaceae
BOPE001.B.00062	0	0	0	0	0	Bordetella pertussis strain VA-62	Bacteria	Proteobacteria	Betaproteobacteria	Burkholderiales	Alcaligenaceae
BOPE001.B.00063	0	0	0	0	0	Bordetella pertussis strain VA-145	Bacteria	Proteobacteria	Betaproteobacteria	Burkholderiales	Alcaligenaceae
BOPE001.B.00064	0	0	0	0	0	Bordetella pertussis strain VA-010	Bacteria	Proteobacteria	Betaproteobacteria	Burkholderiales	Alcaligenaceae
BOPE001.B.00065	0	0	0	0	0	Bordetella pertussis strain VA-UT25Sm1	Bacteria	Proteobacteria	Betaproteobacteria	Burkholderiales	Alcaligenaceae
BOPE001.B.00066	0	0	0	0	0	Bordetella pertussis strain B203	Bacteria	Proteobacteria	Betaproteobacteria	Burkholderiales	Alcaligenaceae
BOPE001.B.00067	0	0	0	0	0	Bordetella pertussis strain B202	Bacteria	Proteobacteria	Betaproteobacteria	Burkholderiales	Alcaligenaceae
BOPE001.B.00068	0	0	0	0	0	Bordetella pertussis strain J445	Bacteria	Proteobacteria	Betaproteobacteria	Burkholderiales	Alcaligenaceae
BOPE001.B.00070	0	0	0	0	0	Bordetella pertussis strain J447	Bacteria	Proteobacteria	Betaproteobacteria	Burkholderiales	Alcaligenaceae
BOPE001.B.00071	0	0	0	0	0	Bordetella pertussis strain J448	Bacteria	Proteobacteria	Betaproteobacteria	Burkholderiales	Alcaligenaceae
BOPE002.B.00001	0	1	1	1	3	Bordetella petrii strain DSM 12804	Bacteria	Proteobacteria	Betaproteobacteria	Burkholderiales	Alcaligenaceae
BOPS001.B.00001	0	0	0	0	0	Bordetella pseudohinzii strain HI4681	Bacteria	Proteobacteria	Betaproteobacteria	Burkholderiales	Alcaligenaceae
BORE001.B.00001	0	0	0	0	0	Borrelia recurrentis A1	Bacteria	Spirochaetes	Spirochaetales	Borreliaceae	Borrelia
BOSP001.B.00001	0	0	0	0	0	Bordetella sp. H567	Bacteria	Proteobacteria	Betaproteobacteria	Burkholderiales	Alcaligenaceae
BOSP002.B.00001	0	0	0	0	0	Bosea sp. PAMC 26642	Bacteria	Proteobacteria	Alphaproteobacteria	Rhizobiales	Bradyrhizobiaceae
BOSP003.B.00001	0	0	0	0	0	Bosea sp. RAC05	Bacteria	Proteobacteria	Alphaproteobacteria	Rhizobiales	Bradyrhizobiaceae
BOTR001.B.00001	0	0	0	0	0	Bordetella trematum strain H044680328 genome assembly	Bacteria	Proteobacteria	Betaproteobacteria	Burkholderiales	Alcaligenaceae
BOTU001.B.00001	0	0	0	0	0	Borrelia turicatae 91E135	Bacteria	Spirochaetes	Spirochaetales	Borreliaceae	Borrelia
BOVA001.B.00001	0	0	0	0	0	Bosea vaviloviae strain Vaf18	Bacteria	Proteobacteria	Alphaproteobacteria	Rhizobiales	Bradyrhizobiaceae
BOVA002.B.00001	0	0	0	0	0	Borrelia valaisiana Tom4006	Bacteria	Spirochaetes	Spirochaetales	Borreliaceae	Borreliella
BRAB001.B.00001	0	1	1	1	3	Brucella abortus biovar 1 str. 9-941 chromosome I	Bacteria	Proteobacteria	Alphaproteobacteria	Rhizobiales	Brucellaceae
BRAB001.B.00002	0	1	1	1	3	Brucella abortus S19 chromosome 1	Bacteria	Proteobacteria	Alphaproteobacteria	Rhizobiales	Brucellaceae
BRAB001.B.00003	0	1	1	1	3	Brucella melitensis biovar Abortus 2308 chromosome I	Bacteria	Proteobacteria	Alphaproteobacteria	Rhizobiales	Brucellaceae
BRAB001.B.00004	0	1	1	1	3	Brucella abortus A13334 chromosome 1	Bacteria	Proteobacteria	Alphaproteobacteria	Rhizobiales	Brucellaceae
BRAB001.B.00005	0	1	1	1	3	Brucella abortus strain BDW chromosome 1	Bacteria	Proteobacteria	Alphaproteobacteria	Rhizobiales	Brucellaceae
BRAB001.B.00006	0	1	1	1	3	Brucella abortus strain BER chromosome 1	Bacteria	Proteobacteria	Alphaproteobacteria	Rhizobiales	Brucellaceae
BRAB001.B.00007	0	1	1	1	3	Brucella abortus strain NCTC 10505 chromosome 1 sequence	Bacteria	Proteobacteria	Alphaproteobacteria	Rhizobiales	Brucellaceae
BRAB001.B.00008	0	1	1	1	3	Brucella abortus bv. 9 str. C68 chromosome 1	Bacteria	Proteobacteria	Alphaproteobacteria	Rhizobiales	Brucellaceae
BRAB001.B.00009	0	1	1	1	3	Brucella abortus bv. 6 str. 870 chromosome 1	Bacteria	Proteobacteria	Alphaproteobacteria	Rhizobiales	Brucellaceae
BRAB001.B.00010	0	1	1	1	3	Brucella abortus strain 63 75 chromosome 1	Bacteria	Proteobacteria	Alphaproteobacteria	Rhizobiales	Brucellaceae
BRAB001.B.00011	0	1	1	1	3	Brucella abortus strain BFY chromosome 1	Bacteria	Proteobacteria	Alphaproteobacteria	Rhizobiales	Brucellaceae
BRAB001.B.00012	0	1	1	1	3	Brucella abortus bv. 2 str. 86/8/59 chromosome 1	Bacteria	Proteobacteria	Alphaproteobacteria	Rhizobiales	Brucellaceae
BRAB001.B.00013	0	1	1	1	3	Brucella abortus strain BAB8416 chromosome 1	Bacteria	Proteobacteria	Alphaproteobacteria	Rhizobiales	Brucellaceae
BRAB001.B.00014	0	1	1	1	3	Brucella abortus 104M chromosome 1	Bacteria	Proteobacteria	Alphaproteobacteria	Rhizobiales	Brucellaceae
BRBR001.B.00001	1	0	0	0	0	Brevibacillus brevis NBRC 100599 DNA	Bacteria	Firmicutes	Bacilli	Bacillales	Paenibacillaceae
BRCA001.B.00001	0	1	1	1	3	Brucella canis ATCC 23365 chromosome I	Bacteria	Proteobacteria	Alphaproteobacteria	Rhizobiales	Brucellaceae
BRCA001.B.00002	0	1	1	1	3	Brucella canis HSK A52141 chromosome 1	Bacteria	Proteobacteria	Alphaproteobacteria	Rhizobiales	Brucellaceae
BRCA001.B.00003	0	1	1	1	3	Brucella canis strain SVA13 chromosome 1	Bacteria	Proteobacteria	Alphaproteobacteria	Rhizobiales	Brucellaceae
BRCA001.B.00004	0	1	1	1	3	Brucella canis strain RM6/66 chromosome 1	Bacteria	Proteobacteria	Alphaproteobacteria	Rhizobiales	Brucellaceae
BRCA001.B.00005	0	1	1	1	3	Brucella canis strain 2009004498 chromosome 1	Bacteria	Proteobacteria	Alphaproteobacteria	Rhizobiales	Brucellaceae
BRCA001.B.00006	0	1	1	1	3	Brucella canis strain 2010009751 chromosome 1	Bacteria	Proteobacteria	Alphaproteobacteria	Rhizobiales	Brucellaceae
BRCE001.B.00001	0	1	1	1	3	Brucella ceti TE10759-12 chromosome 1	Bacteria	Proteobacteria	Alphaproteobacteria	Rhizobiales	Brucellaceae
BRDI001.B.00001	0	1	1	1	3	Bradyrhizobium japonicum USDA 110 chromosome	Bacteria	Proteobacteria	Alphaproteobacteria	Rhizobiales	Bradyrhizobiaceae
BRDI001.B.00002	0	1	1	1	3	Bradyrhizobium diazoefficiens DNA	Bacteria	Proteobacteria	Alphaproteobacteria	Rhizobiales	Bradyrhizobiaceae
BRDI001.B.00003	0	1	1	1	3	Bradyrhizobium diazoefficiens USDA 110	Bacteria	Proteobacteria	Alphaproteobacteria	Rhizobiales	Bradyrhizobiaceae
BRFA001.B.00001	0	0	0	0	0	Brachybacterium faecium DSM 4810 chromosome	Bacteria	Actinobacteria	Micrococcales	Dermabacteraceae	Brachybacterium
BRFL001.B.00001	0	0	0	0	0	[Brevibacterium] flavum strain ATCC 15168	Bacteria	Actinobacteria	Corynebacteriales	Corynebacteriaceae	Corynebacterium
BRHY001.B.00001	0	0	0	0	0	Brachyspira hyodysenteriae WA1	Bacteria	Spirochaetes	Brachyspirales	Brachyspiraceae	Brachyspira
BRHY001.B.00002	1	0	0	0	0	Brachyspira hyodysenteriae ATCC 27164	Bacteria	Spirochaetes	Brachyspirales	Brachyspiraceae	Brachyspira
BRIC001.B.00001	0	0	0	0	0	Bradyrhizobium icense strain LMTR 13	Bacteria	Proteobacteria	Alphaproteobacteria	Rhizobiales	Bradyrhizobiaceae
BRIN001.B.00001	1	0	0	0	0	Brachyspira intermedia PWS/A	Bacteria	Spirochaetes	Brachyspirales	Brachyspiraceae	Brachyspira
BRJA001.B.00001	0	0	0	0	0	Bradyrhizobium japonicum USDA 6 DNA	Bacteria	Proteobacteria	Alphaproteobacteria	Rhizobiales	Bradyrhizobiaceae
BRJA001.B.00002	0	0	0	0	0	Bradyrhizobium japonicum strain E109	Bacteria	Proteobacteria	Alphaproteobacteria	Rhizobiales	Bradyrhizobiaceae
BRLA001.B.00001	3	0	0	0	0	Brevibacillus laterosporus LMG 15441	Bacteria	Firmicutes	Bacilli	Bacillales	Paenibacillaceae
BRLI001.B.00001	0	0	0	0	0	Brevibacterium linens strain BS258	Bacteria	Actinobacteria	Micrococcales	Brevibacteriaceae	Brevibacterium
BRLI001.B.00002	0	0	0	0	0	Brevibacterium linens strain SMQ-1335	Bacteria	Actinobacteria	Micrococcales	Brevibacteriaceae	Brevibacterium
BRME001.B.00001	0	1	1	1	3	Brucella melitensis bv. 1 str. 16M chromosome I	Bacteria	Proteobacteria	Alphaproteobacteria	Rhizobiales	Brucellaceae
BRME001.B.00002	0	1	1	1	3	Brucella melitensis ATCC 23457 chromosome I	Bacteria	Proteobacteria	Alphaproteobacteria	Rhizobiales	Brucellaceae
BRME001.B.00003	0	1	1	1	3	Brucella melitensis M28 chromosome 1	Bacteria	Proteobacteria	Alphaproteobacteria	Rhizobiales	Brucellaceae
BRME001.B.00004	0	1	1	1	3	Brucella melitensis M5-90 chromosome I	Bacteria	Proteobacteria	Alphaproteobacteria	Rhizobiales	Brucellaceae
BRME001.B.00005	0	1	1	1	3	Brucella melitensis NI chromosome I	Bacteria	Proteobacteria	Alphaproteobacteria	Rhizobiales	Brucellaceae
BRME001.B.00006	0	1	1	1	3	Brucella melitensis bv. 3 str. Ether chromosome 1	Bacteria	Proteobacteria	Alphaproteobacteria	Rhizobiales	Brucellaceae
BRME001.B.00007	0	1	1	1	3	Brucella melitensis bv. 1 str. 16M chromosome 1	Bacteria	Proteobacteria	Alphaproteobacteria	Rhizobiales	Brucellaceae
BRME001.B.00008	0	1	1	1	3	Brucella melitensis strain 20236 chromosome 1	Bacteria	Proteobacteria	Alphaproteobacteria	Rhizobiales	Brucellaceae
BRME001.B.00009	0	1	1	1	3	Brucella melitensis strain 2008724259 chromosome 1	Bacteria	Proteobacteria	Alphaproteobacteria	Rhizobiales	Brucellaceae
BRMI001.B.00001	0	1	1	1	3	Brucella microti CCM 4915 chromosome 1	Bacteria	Proteobacteria	Alphaproteobacteria	Rhizobiales	Brucellaceae
BRMU001.B.00001	1	0	0	0	0	Brachyspira murdochii DSM 12563	Bacteria	Spirochaetes	Brachyspirales	Brachyspiraceae	Brachyspira
BRNA001.B.00001	0	0	0	0	0	Brevundimonas naejangsanensis strain B1	Bacteria	Proteobacteria	Alphaproteobacteria	Caulobacterales	Caulobacteraceae
BROL001.B.00001	0	1	1	1	3	Bradyrhizobium oligotrophicum S58 DNA	Bacteria	Proteobacteria	Alphaproteobacteria	Rhizobiales	Bradyrhizobiaceae
BROV001.B.00001	0	1	1	1	3	Brucella ovis ATCC 25840 chromosome I	Bacteria	Proteobacteria	Alphaproteobacteria	Rhizobiales	Brucellaceae
BRPI001.B.00001	0	1	1	1	3	Brucella pinnipedialis B2/94 chromosome 1	Bacteria	Proteobacteria	Alphaproteobacteria	Rhizobiales	Brucellaceae
BRPI001.B.00002	0	1	1	1	3	Brucella pinnipedialis strain 6/566 chromosome 1	Bacteria	Proteobacteria	Alphaproteobacteria	Rhizobiales	Brucellaceae
BRPI002.B.00001	1	0	0	0	0	Brachyspira pilosicoli 95/1000	Bacteria	Spirochaetes	Brachyspirales	Brachyspiraceae	Brachyspira
BRPI002.B.00002	1	0	0	0	0	Brachyspira pilosicoli B2904	Bacteria	Spirochaetes	Brachyspirales	Brachyspiraceae	Brachyspira
BRPI002.B.00003	1	0	0	0	0	Brachyspira pilosicoli P43/6/78	Bacteria	Spirochaetes	Brachyspirales	Brachyspiraceae	Brachyspira
BRSP001.B.00001	0	0	0	0	0	Bradyrhizobium sp. ORS278	Bacteria	Proteobacteria	Alphaproteobacteria	Rhizobiales	Bradyrhizobiaceae
BRSP002.B.00001	0	0	0	0	0	Bradyrhizobium sp. CCGE-LA001	Bacteria	Proteobacteria	Alphaproteobacteria	Rhizobiales	Bradyrhizobiaceae
BRSP003.B.00001	0	0	0	0	0	Brevundimonas sp. DS20	Bacteria	Proteobacteria	Alphaproteobacteria	Caulobacterales	Caulobacteraceae
BRSP004.B.00001	0	0	0	0	0	Brevundimonas sp. GW460-12-10-14-LB2	Bacteria	Proteobacteria	Alphaproteobacteria	Caulobacterales	Caulobacteraceae
BRSP005.B.00001	0	1	1	1	3	Brucella sp. 141012304 genome assembly	Bacteria	Proteobacteria	Alphaproteobacteria	Rhizobiales	Brucellaceae
BRSP006.B.00001	0	1	1	1	3	Brucella sp. 2002734562 chromosome 1	Bacteria	Proteobacteria	Alphaproteobacteria	Rhizobiales	Brucellaceae
BRSP007.B.00001	0	0	0	0	0	Bradyrhizobium sp. BTAi1	Bacteria	Proteobacteria	Alphaproteobacteria	Rhizobiales	Bradyrhizobiaceae
BRSP008.B.00001	0	0	0	0	0	Bradyrhizobium sp. S23321 DNA	Bacteria	Proteobacteria	Alphaproteobacteria	Rhizobiales	Bradyrhizobiaceae
BRSP009.B.00001	0	0	0	0	0	Bradyrhizobium sp. BF49 genome assembly	Bacteria	Proteobacteria	Alphaproteobacteria	Rhizobiales	Bradyrhizobiaceae
BRSU001.B.00001	0	1	1	1	3	Brucella suis 1330 chromosome I	Bacteria	Proteobacteria	Alphaproteobacteria	Rhizobiales	Brucellaceae
BRSU001.B.00002	0	1	1	1	3	Brucella suis ATCC 23445 chromosome I	Bacteria	Proteobacteria	Alphaproteobacteria	Rhizobiales	Brucellaceae
BRSU001.B.00003	0	1	1	1	3	Brucella suis 1330 chromosome I	Bacteria	Proteobacteria	Alphaproteobacteria	Rhizobiales	Brucellaceae
BRSU001.B.00004	0	1	1	1	3	Brucella suis VBI22 chromosome I	Bacteria	Proteobacteria	Alphaproteobacteria	Rhizobiales	Brucellaceae
BRSU001.B.00005	0	1	1	1	3	Brucella suis bv. 1 str. S2 chromosome I	Bacteria	Proteobacteria	Alphaproteobacteria	Rhizobiales	Brucellaceae
BRSU001.B.00006	0	1	1	1	3	Brucella suis bv. 2 strain PT09143 chromosome I	Bacteria	Proteobacteria	Alphaproteobacteria	Rhizobiales	Brucellaceae
BRSU001.B.00007	0	1	1	1	3	Brucella suis bv. 2 strain PT09172 chromosome I	Bacteria	Proteobacteria	Alphaproteobacteria	Rhizobiales	Brucellaceae
BRSU001.B.00008	0	1	1	1	3	Brucella suis bv. 2 strain Bs364CITA chromosome I	Bacteria	Proteobacteria	Alphaproteobacteria	Rhizobiales	Brucellaceae
BRSU001.B.00009	0	1	1	1	3	Brucella suis bv. 2 strain Bs396CITA chromosome I	Bacteria	Proteobacteria	Alphaproteobacteria	Rhizobiales	Brucellaceae
BRSU001.B.00010	0	1	1	1	3	Brucella suis bv. 2 strain Bs143CITA chromosome I	Bacteria	Proteobacteria	Alphaproteobacteria	Rhizobiales	Brucellaceae
BRSU001.B.00011	0	1	1	1	3	Brucella suis strain 513UK chromosome 1	Bacteria	Proteobacteria	Alphaproteobacteria	Rhizobiales	Brucellaceae
BRSU001.B.00012	0	1	1	1	3	Brucella suis bv. 3 str. 686 chromosome 1	Bacteria	Proteobacteria	Alphaproteobacteria	Rhizobiales	Brucellaceae
BRSU001.B.00013	0	1	1	1	3	Brucella suis strain BSP chromosome 1	Bacteria	Proteobacteria	Alphaproteobacteria	Rhizobiales	Brucellaceae
BRSU001.B.00014	0	0	0	0	0	Brucella suis strain ZW046 chromosome 1	Bacteria	Proteobacteria	Alphaproteobacteria	Rhizobiales	Brucellaceae
BRSU001.B.00015	0	0	0	0	0	Brucella suis strain ZW043 chromosome 1	Bacteria	Proteobacteria	Alphaproteobacteria	Rhizobiales	Brucellaceae
BRSU001.B.00016	0	1	1	1	3	Brucella suis strain Human/AR/US/1981 chromosome I	Bacteria	Proteobacteria	Alphaproteobacteria	Rhizobiales	Brucellaceae
BRSU001.B.00017	0	1	1	1	3	Brucella suis strain 2004000578 chromosome 1	Bacteria	Proteobacteria	Alphaproteobacteria	Rhizobiales	Brucellaceae
BRSU002.B.00001	0	0	0	0	0	Brevundimonas subvibrioides ATCC 15264	Bacteria	Proteobacteria	Alphaproteobacteria	Caulobacterales	Caulobacteraceae
BRVU001.B.00001	0	1	1	1	3	Brucella sp. F60 genome assembly BVF60	Bacteria	Proteobacteria	Alphaproteobacteria	Rhizobiales	Brucellaceae
BUAM001.B.00001	0	0	0	0	0	Burkholderia ambifaria MC40-6 chromosome 1	Bacteria	Proteobacteria	Betaproteobacteria	Burkholderiales	Burkholderiaceae
BUAM001.B.00002	0	0	0	0	0	Burkholderia ambifaria AMMD chromosome 1	Bacteria	Proteobacteria	Betaproteobacteria	Burkholderiales	Burkholderiaceae
BUAM001.B.00003	0	0	0	0	0	Burkholderia ambifaria AMMD chromosome 1	Bacteria	Proteobacteria	Betaproteobacteria	Burkholderiales	Burkholderiaceae
BUAP001.B.00001	0	0	0	0	0	Buchnera aphidicola str. Sg (Schizaphis graminum)	Bacteria	Proteobacteria	Gammaproteobacteria	Enterobacteriales	Enterobacteriaceae
BUAP001.B.00002	0	0	0	0	0	Buchnera aphidicola str. Bp (Baizongia pistaciae)	Bacteria	Proteobacteria	Gammaproteobacteria	Enterobacteriales	Enterobacteriaceae
BUAP001.B.00003	0	0	0	0	0	Buchnera aphidicola str. APS (Acyrthosiphon pisum) chromosome	Bacteria	Proteobacteria	Gammaproteobacteria	Enterobacteriales	Enterobacteriaceae
BUAP001.B.00004	0	0	0	0	0	Buchnera aphidicola str. Tuc7 (Acyrthosiphon pisum)	Bacteria	Proteobacteria	Gammaproteobacteria	Enterobacteriales	Enterobacteriaceae
BUAP001.B.00005	0	0	0	0	0	Buchnera aphidicola str. 5A (Acyrthosiphon pisum)	Bacteria	Proteobacteria	Gammaproteobacteria	Enterobacteriales	Enterobacteriaceae
BUAP001.B.00006	0	0	0	0	0	Buchnera aphidicola BCc	Bacteria	Proteobacteria	Gammaproteobacteria	Enterobacteriales	Enterobacteriaceae
BUAP001.B.00007	0	0	0	0	0	Buchnera aphidicola str. LL01 (Acyrthosiphon pisum)	Bacteria	Proteobacteria	Gammaproteobacteria	Enterobacteriales	Enterobacteriaceae
BUAP001.B.00008	0	0	0	0	0	Buchnera aphidicola str. TLW03 (Acyrthosiphon pisum)	Bacteria	Proteobacteria	Gammaproteobacteria	Enterobacteriales	Enterobacteriaceae
BUAP001.B.00009	0	0	0	0	0	Buchnera aphidicola str. JF99 (Acyrthosiphon pisum)	Bacteria	Proteobacteria	Gammaproteobacteria	Enterobacteriales	Enterobacteriaceae
BUAP001.B.00010	0	0	0	0	0	Buchnera aphidicola str. JF98 (Acyrthosiphon pisum)	Bacteria	Proteobacteria	Gammaproteobacteria	Enterobacteriales	Enterobacteriaceae
BUAP001.B.00011	0	0	0	0	0	Buchnera aphidicola (Cinara tujafilina)	Bacteria	Proteobacteria	Gammaproteobacteria	Enterobacteriales	Enterobacteriaceae
BUAP001.B.00012	0	0	0	0	0	Buchnera aphidicola str. Ak (Acyrthosiphon kondoi)	Bacteria	Proteobacteria	Gammaproteobacteria	Enterobacteriales	Enterobacteriaceae
BUAP001.B.00013	0	0	0	0	0	Buchnera aphidicola str. Ua (Uroleucon ambrosiae)	Bacteria	Proteobacteria	Gammaproteobacteria	Enterobacteriales	Enterobacteriaceae
BUAP001.B.00014	0	0	0	0	0	Buchnera aphidicola str. USDA (Myzus persicae)	Bacteria	Proteobacteria	Gammaproteobacteria	Enterobacteriales	Enterobacteriaceae
BUAP001.B.00015	0	0	0	0	0	Buchnera aphidicola str. W106 (Myzus persicae)	Bacteria	Proteobacteria	Gammaproteobacteria	Enterobacteriales	Enterobacteriaceae
BUAP001.B.00016	0	0	0	0	0	Buchnera aphidicola str. G002 (Myzus persicae)	Bacteria	Proteobacteria	Gammaproteobacteria	Enterobacteriales	Enterobacteriaceae
BUAP001.B.00017	0	0	0	0	0	Buchnera aphidicola str. F009 (Myzus persicae)	Bacteria	Proteobacteria	Gammaproteobacteria	Enterobacteriales	Enterobacteriaceae
BUAP001.B.00018	0	0	0	0	0	Buchnera aphidicola (Aphis glycines) strain BAg	Bacteria	Proteobacteria	Gammaproteobacteria	Enterobacteriales	Enterobacteriaceae
BUBA001.B.00001	1	0	0	0	0	Burkholderiales bacterium GJ-E10 DNA	Bacteria	Proteobacteria	Betaproteobacteria	Burkholderiales
BUBA002.B.00001	2	0	0	0	0	Burkholderiales bacterium YL45	Bacteria	Proteobacteria	Betaproteobacteria	Burkholderiales
BUCE001.B.00001	0	0	0	0	0	Burkholderia cepacia GG4 chromosome 1	Bacteria	Proteobacteria	Betaproteobacteria	Burkholderiales	Burkholderiaceae
BUCE001.B.00002	0	0	0	0	0	Burkholderia cepacia JBK9 chromosome 1	Bacteria	Proteobacteria	Betaproteobacteria	Burkholderiales	Burkholderiaceae
BUCE001.B.00003	0	0	0	0	0	Burkholderia cepacia strain DDS 7H-2 chromosome 1	Bacteria	Proteobacteria	Betaproteobacteria	Burkholderiales	Burkholderiaceae
BUCE001.B.00004	0	0	0	0	0	Burkholderia cepacia strain LO6	Bacteria	Proteobacteria	Betaproteobacteria	Burkholderiales	Burkholderiaceae
BUCE001.B.00005	0	0	0	0	0	Burkholderia cepacia ATCC 25416 chromosome 1	Bacteria	Proteobacteria	Betaproteobacteria	Burkholderiales	Burkholderiaceae
BUCE001.B.00006	0	0	0	0	0	Burkholderia cepacia strain INT3-BP177 chromosome 1	Bacteria	Proteobacteria	Betaproteobacteria	Burkholderiales	Burkholderiaceae
BUCE001.B.00007	0	0	0	0	0	Burkholderia cepacia strain MSMB1184WGS chromosome 1	Bacteria	Proteobacteria	Betaproteobacteria	Burkholderiales	Burkholderiaceae
BUCE002.B.00001	0	0	0	0	0	Burkholderia cenocepacia J2315 chromosome 1	Bacteria	Proteobacteria	Betaproteobacteria	Burkholderiales	Burkholderiaceae
BUCE002.B.00002	0	0	0	0	0	Burkholderia cenocepacia AU 1054 chromosome 1	Bacteria	Proteobacteria	Betaproteobacteria	Burkholderiales	Burkholderiaceae
BUCE002.B.00003	0	0	0	0	0	Burkholderia cenocepacia MC0-3 chromosome 1	Bacteria	Proteobacteria	Betaproteobacteria	Burkholderiales	Burkholderiaceae
BUCE002.B.00004	0	0	0	0	0	Burkholderia cenocepacia HI2424 chromosome 1	Bacteria	Proteobacteria	Betaproteobacteria	Burkholderiales	Burkholderiaceae
BUCE002.B.00005	0	0	0	0	0	Burkholderia cenocepacia H111 chromosome 1 complete genome	Bacteria	Proteobacteria	Betaproteobacteria	Burkholderiales	Burkholderiaceae
BUCE002.B.00006	0	0	0	0	0	Burkholderia cenocepacia strain DDS 22E-1 chromosome 1	Bacteria	Proteobacteria	Betaproteobacteria	Burkholderiales	Burkholderiaceae
BUCE002.B.00007	0	0	0	0	0	Burkholderia cenocepacia strain DWS 37E-2 chromosome 1	Bacteria	Proteobacteria	Betaproteobacteria	Burkholderiales	Burkholderiaceae
BUCE002.B.00008	0	0	0	0	0	Burkholderia cenocepacia strain ST32 chromosome 1	Bacteria	Proteobacteria	Betaproteobacteria	Burkholderiales	Burkholderiaceae
BUCE002.B.00009	0	0	0	0	0	Burkholderia cenocepacia strain 842 chromosome 1	Bacteria	Proteobacteria	Betaproteobacteria	Burkholderiales	Burkholderiaceae
BUCE002.B.00010	0	0	0	0	0	Burkholderia cenocepacia strain 895 chromosome 1	Bacteria	Proteobacteria	Betaproteobacteria	Burkholderiales	Burkholderiaceae
BUCE002.B.00011	0	0	0	0	0	Burkholderia cenocepacia strain FL-5-3-30-S1-D7 chromosome 1	Bacteria	Proteobacteria	Betaproteobacteria	Burkholderiales	Burkholderiaceae
BUCE002.B.00012	0	0	0	0	0	Burkholderia cenocepacia strain MSMB384WGS chromosome 1	Bacteria	Proteobacteria	Betaproteobacteria	Burkholderiales	Burkholderiaceae
BUCO001.B.00001	0	0	0	0	0	Burkholderia contaminans strain MS14 chromosome 1	Bacteria	Proteobacteria	Betaproteobacteria	Burkholderiales	Burkholderiaceae
BUDI001.B.00001	0	0	0	0	0	Burkholderia diffusa strain RF2-non-BP9 chromosome 1	Bacteria	Proteobacteria	Betaproteobacteria	Burkholderiales	Burkholderiaceae
BUDO001.B.00001	0	0	0	0	0	Burkholderia dolosa AU0158 chromosome 1	Bacteria	Proteobacteria	Betaproteobacteria	Burkholderiales	Burkholderiaceae
BUGL001.B.00001	0	0	0	0	0	Burkholderia gladioli BSR3 chromosome 1	Bacteria	Proteobacteria	Betaproteobacteria	Burkholderiales	Burkholderiaceae
BUGL001.B.00002	0	0	0	0	0	Burkholderia gladioli strain ATCC 10248 chromosome 1	Bacteria	Proteobacteria	Betaproteobacteria	Burkholderiales	Burkholderiaceae
BUGL002.B.00001	0	1	1	1	3	Burkholderia glumae BGR1 chromosome 1	Bacteria	Proteobacteria	Betaproteobacteria	Burkholderiales	Burkholderiaceae
BUGL002.B.00002	0	1	1	1	3	Burkholderia glumae PG1 chromosome 1	Bacteria	Proteobacteria	Betaproteobacteria	Burkholderiales	Burkholderiaceae
BUGL002.B.00003	0	1	1	1	3	Burkholderia glumae LMG 2196 = ATCC 33617 chromosome I	Bacteria	Proteobacteria	Betaproteobacteria	Burkholderiales	Burkholderiaceae
BUHU001.B.00001	2	0	0	0	0	Butyrivibrio hungatei strain MB2003 chromosome I	Bacteria	Firmicutes	Clostridia	Clostridiales	Lachnospiraceae
BULA001.B.00001	0	0	0	0	0	Burkholderia sp. 383 chromosome 1	Bacteria	Proteobacteria	Betaproteobacteria	Burkholderiales	Burkholderiaceae
BULA001.B.00002	0	0	0	0	0	Burkholderia lata strain FL-7-5-30-S1-D0 chromosome 1	Bacteria	Proteobacteria	Betaproteobacteria	Burkholderiales	Burkholderiaceae
BULA002.B.00001	0	0	0	0	0	Burkholderia latens strain AU17928 chromosome 1	Bacteria	Proteobacteria	Betaproteobacteria	Burkholderiales	Burkholderiaceae
BUMA001.B.00001	0	0	1	1	2	Burkholderia mallei ATCC 23344 chromosome 1	Bacteria	Proteobacteria	Betaproteobacteria	Burkholderiales	Burkholderiaceae
BUMA001.B.00002	0	1	1	1	3	Burkholderia mallei SAVP1 chromosome I	Bacteria	Proteobacteria	Betaproteobacteria	Burkholderiales	Burkholderiaceae
BUMA001.B.00003	0	1	1	1	3	Burkholderia mallei NCTC 10229 chromosome I	Bacteria	Proteobacteria	Betaproteobacteria	Burkholderiales	Burkholderiaceae
BUMA001.B.00004	0	1	1	1	3	Burkholderia mallei NCTC 10247 chromosome I	Bacteria	Proteobacteria	Betaproteobacteria	Burkholderiales	Burkholderiaceae
BUMA001.B.00005	0	1	1	1	3	Burkholderia mallei strain FMH 23344 chromosome 1	Bacteria	Proteobacteria	Betaproteobacteria	Burkholderiales	Burkholderiaceae
BUMA001.B.00006	0	1	1	1	3	Burkholderia mallei strain 6 chromosome 1	Bacteria	Proteobacteria	Betaproteobacteria	Burkholderiales	Burkholderiaceae
BUMA001.B.00007	0	1	1	1	3	Burkholderia mallei strain 23344 chromosome 1	Bacteria	Proteobacteria	Betaproteobacteria	Burkholderiales	Burkholderiaceae
BUMA001.B.00008	0	1	1	1	3	Burkholderia mallei strain BMQ chromosome 1	Bacteria	Proteobacteria	Betaproteobacteria	Burkholderiales	Burkholderiaceae
BUMA001.B.00009	0	1	1	1	3	Burkholderia mallei strain 2000031063 chromosome 1	Bacteria	Proteobacteria	Betaproteobacteria	Burkholderiales	Burkholderiaceae
BUMA001.B.00010	0	1	1	1	3	Burkholderia mallei NCTC 10247 chromosome 1	Bacteria	Proteobacteria	Betaproteobacteria	Burkholderiales	Burkholderiaceae
BUMA001.B.00011	0	1	1	1	3	Burkholderia mallei strain 2002734299 chromosome 1	Bacteria	Proteobacteria	Betaproteobacteria	Burkholderiales	Burkholderiaceae
BUMA001.B.00012	0	1	1	1	3	Burkholderia mallei strain 11 chromosome I	Bacteria	Proteobacteria	Betaproteobacteria	Burkholderiales	Burkholderiaceae
BUMA001.B.00013	0	1	1	1	3	Burkholderia mallei strain India86-567-2 chromosome I	Bacteria	Proteobacteria	Betaproteobacteria	Burkholderiales	Burkholderiaceae
BUMA001.B.00014	0	1	1	1	3	Burkholderia mallei strain 2002734306 chromosome I	Bacteria	Proteobacteria	Betaproteobacteria	Burkholderiales	Burkholderiaceae
BUMA001.B.00015	0	1	1	1	3	Burkholderia mallei strain 2002721276 chromosome 1	Bacteria	Proteobacteria	Betaproteobacteria	Burkholderiales	Burkholderiaceae
BUMA001.B.00016	0	1	1	1	3	Burkholderia mallei strain Bahrain1 chromosome 1	Bacteria	Proteobacteria	Betaproteobacteria	Burkholderiales	Burkholderiaceae
BUME001.B.00001	0	0	0	0	0	Burkholderia metallica strain FL-6-5-30-S1-D7 chromosome 1	Bacteria	Proteobacteria	Betaproteobacteria	Burkholderiales	Burkholderiaceae
BUMU001.B.00001	0	0	0	0	0	Burkholderia multivorans ATCC 17616 DNA	Bacteria	Proteobacteria	Betaproteobacteria	Burkholderiales	Burkholderiaceae
BUMU001.B.00002	0	0	0	0	0	Burkholderia multivorans ATCC 17616 chromosome 1	Bacteria	Proteobacteria	Betaproteobacteria	Burkholderiales	Burkholderiaceae
BUMU001.B.00003	0	0	0	0	0	Burkholderia multivorans strain DDS 15A-1 chromosome 1	Bacteria	Proteobacteria	Betaproteobacteria	Burkholderiales	Burkholderiaceae
BUMU001.B.00004	0	0	0	0	0	Burkholderia multivorans ATCC BAA-247 chromosome 1	Bacteria	Proteobacteria	Betaproteobacteria	Burkholderiales	Burkholderiaceae
BUMU001.B.00005	0	0	0	0	0	Burkholderia multivorans strain AU1185 chromosome 1	Bacteria	Proteobacteria	Betaproteobacteria	Burkholderiales	Burkholderiaceae
BUMU001.B.00006	0	0	0	0	0	Burkholderia multivorans strain MSMB1640WGS chromosome 1	Bacteria	Proteobacteria	Betaproteobacteria	Burkholderiales	Burkholderiaceae
BUOK001.B.00001	0	1	1	1	3	Burkholderia oklahomensis strain EO147 chromosome 1	Bacteria	Proteobacteria	Betaproteobacteria	Burkholderiales	Burkholderiaceae
BUOK001.B.00002	0	1	1	1	3	Burkholderia oklahomensis C6786 chromosome I	Bacteria	Proteobacteria	Betaproteobacteria	Burkholderiales	Burkholderiaceae
BUPL001.B.00001	0	1	1	1	3	Burkholderia plantarii strain ATCC 43733 chromosome 1	Bacteria	Proteobacteria	Betaproteobacteria	Burkholderiales	Burkholderiaceae
BUPR001.B.00001	0	0	0	0	0	Butyrivibrio proteoclasticus B316 chromosome 1	Bacteria	Firmicutes	Clostridia	Clostridiales	Lachnospiraceae
BUPS001.B.00001	0	0	0	0	0	Burkholderia pseudomultivorans strain SUB-INT23-BP2 chromosome 1	Bacteria	Proteobacteria	Betaproteobacteria	Burkholderiales	Burkholderiaceae
BUPS002.B.00001	0	1	1	1	3	Burkholderia pseudomallei K96243 chromosome 1	Bacteria	Proteobacteria	Betaproteobacteria	Burkholderiales	Burkholderiaceae
BUPS002.B.00002	0	1	1	1	3	Burkholderia pseudomallei 1710b chromosome I	Bacteria	Proteobacteria	Betaproteobacteria	Burkholderiales	Burkholderiaceae
BUPS002.B.00003	0	1	1	1	3	Burkholderia pseudomallei 668 chromosome I	Bacteria	Proteobacteria	Betaproteobacteria	Burkholderiales	Burkholderiaceae
BUPS002.B.00004	0	1	1	1	3	Burkholderia pseudomallei 1106a chromosome I	Bacteria	Proteobacteria	Betaproteobacteria	Burkholderiales	Burkholderiaceae
BUPS002.B.00005	0	1	1	1	3	Burkholderia pseudomallei 1026b chromosome 1	Bacteria	Proteobacteria	Betaproteobacteria	Burkholderiales	Burkholderiaceae
BUPS002.B.00006	0	1	1	1	3	Burkholderia pseudomallei BPC006 chromosome I	Bacteria	Proteobacteria	Betaproteobacteria	Burkholderiales	Burkholderiaceae
BUPS002.B.00007	0	1	1	1	3	Burkholderia pseudomallei MSHR305 chromosome 1	Bacteria	Proteobacteria	Betaproteobacteria	Burkholderiales	Burkholderiaceae
BUPS002.B.00008	0	1	1	1	3	Burkholderia pseudomallei NCTC 13179 chromosome 1	Bacteria	Proteobacteria	Betaproteobacteria	Burkholderiales	Burkholderiaceae
BUPS002.B.00009	0	1	1	1	3	Burkholderia pseudomallei NCTC 13178 chromosome 1	Bacteria	Proteobacteria	Betaproteobacteria	Burkholderiales	Burkholderiaceae
BUPS002.B.00010	0	1	1	1	3	Burkholderia pseudomallei NAU20B-16 chromosome 1	Bacteria	Proteobacteria	Betaproteobacteria	Burkholderiales	Burkholderiaceae
BUPS002.B.00011	0	1	1	1	3	Burkholderia pseudomallei MSHR511 chromosome 1	Bacteria	Proteobacteria	Betaproteobacteria	Burkholderiales	Burkholderiaceae
BUPS002.B.00012	0	1	1	1	3	Burkholderia pseudomallei MSHR146 chromosome 1	Bacteria	Proteobacteria	Betaproteobacteria	Burkholderiales	Burkholderiaceae
BUPS002.B.00013	0	1	1	1	3	Burkholderia pseudomallei MSHR520 chromosome 1	Bacteria	Proteobacteria	Betaproteobacteria	Burkholderiales	Burkholderiaceae
BUPS002.B.00014	0	1	1	1	3	Burkholderia pseudomallei strain BDP chromosome 1	Bacteria	Proteobacteria	Betaproteobacteria	Burkholderiales	Burkholderiaceae
BUPS002.B.00015	0	1	1	1	3	Burkholderia pseudomallei strain BSR chromosome 1	Bacteria	Proteobacteria	Betaproteobacteria	Burkholderiales	Burkholderiaceae
BUPS002.B.00016	0	1	1	1	3	Burkholderia pseudomallei HBPUB10303a chromosome 1	Bacteria	Proteobacteria	Betaproteobacteria	Burkholderiales	Burkholderiaceae
BUPS002.B.00017	0	1	1	1	3	Burkholderia pseudomallei HBPUB10134a chromosome 1	Bacteria	Proteobacteria	Betaproteobacteria	Burkholderiales	Burkholderiaceae
BUPS002.B.00018	0	1	1	1	3	Burkholderia pseudomallei MSHR5858 chromosome 1	Bacteria	Proteobacteria	Betaproteobacteria	Burkholderiales	Burkholderiaceae
BUPS002.B.00019	0	1	1	1	3	Burkholderia pseudomallei MSHR5848 chromosome 1	Bacteria	Proteobacteria	Betaproteobacteria	Burkholderiales	Burkholderiaceae
BUPS002.B.00020	0	1	1	1	3	Burkholderia pseudomallei MSHR5855 chromosome 1	Bacteria	Proteobacteria	Betaproteobacteria	Burkholderiales	Burkholderiaceae
BUPS002.B.00021	0	1	1	1	3	Burkholderia pseudomallei strain BGR chromosome 1	Bacteria	Proteobacteria	Betaproteobacteria	Burkholderiales	Burkholderiaceae
BUPS002.B.00022	0	1	1	1	3	Burkholderia pseudomallei strain Mahidol-1106a chromosome 1	Bacteria	Proteobacteria	Betaproteobacteria	Burkholderiales	Burkholderiaceae
BUPS002.B.00023	0	1	1	1	3	Burkholderia pseudomallei strain 1106a chromosome 1	Bacteria	Proteobacteria	Betaproteobacteria	Burkholderiales	Burkholderiaceae
BUPS002.B.00024	0	1	1	1	3	Burkholderia pseudomallei strain MSHR1655 chromosome 1	Bacteria	Proteobacteria	Betaproteobacteria	Burkholderiales	Burkholderiaceae
BUPS002.B.00025	0	1	1	1	3	Burkholderia pseudomallei 576 chromosome 1	Bacteria	Proteobacteria	Betaproteobacteria	Burkholderiales	Burkholderiaceae
BUPS002.B.00026	0	1	1	1	3	Burkholderia pseudomallei strain PHLS 112 chromosome I	Bacteria	Proteobacteria	Betaproteobacteria	Burkholderiales	Burkholderiaceae
BUPS002.B.00027	0	1	1	1	3	Burkholderia pseudomallei Pasteur 52237 chromosome 1	Bacteria	Proteobacteria	Betaproteobacteria	Burkholderiales	Burkholderiaceae
BUPS002.B.00028	0	1	1	1	3	Burkholderia pseudomallei NAU35A-3 chromosome 1	Bacteria	Proteobacteria	Betaproteobacteria	Burkholderiales	Burkholderiaceae
BUPS002.B.00029	0	1	1	1	3	Burkholderia pseudomallei MSHR62 chromosome 1	Bacteria	Proteobacteria	Betaproteobacteria	Burkholderiales	Burkholderiaceae
BUPS002.B.00030	0	1	1	1	3	Burkholderia pseudomallei B03 chromosome 1	Bacteria	Proteobacteria	Betaproteobacteria	Burkholderiales	Burkholderiaceae
BUPS002.B.00031	0	1	1	1	3	Burkholderia pseudomallei TSV 48 chromosome 1	Bacteria	Proteobacteria	Betaproteobacteria	Burkholderiales	Burkholderiaceae
BUPS002.B.00032	0	1	1	1	3	Burkholderia pseudomallei K42 chromosome 1	Bacteria	Proteobacteria	Betaproteobacteria	Burkholderiales	Burkholderiaceae
BUPS002.B.00033	0	1	1	1	3	Burkholderia pseudomallei A79A chromosome 1	Bacteria	Proteobacteria	Betaproteobacteria	Burkholderiales	Burkholderiaceae
BUPS002.B.00034	0	1	1	1	3	Burkholderia sp. TSV202 chromosome 1	Bacteria	Proteobacteria	Betaproteobacteria	Burkholderiales	Burkholderiaceae
BUPS002.B.00035	0	1	1	1	3	Burkholderia pseudomallei genome assembly BP_3921g	Bacteria	Proteobacteria	Betaproteobacteria	Burkholderiales	Burkholderiaceae
BUPS002.B.00036	0	1	1	1	3	Burkholderia pseudomallei strain vgh07 chromosome 1	Bacteria	Proteobacteria	Betaproteobacteria	Burkholderiales	Burkholderiaceae
BUPS002.B.00037	0	1	1	1	3	Burkholderia pseudomallei 1026b chromosome 1	Bacteria	Proteobacteria	Betaproteobacteria	Burkholderiales	Burkholderiaceae
BUPS002.B.00038	0	1	1	1	3	Burkholderia pseudomallei 406e chromosome 1	Bacteria	Proteobacteria	Betaproteobacteria	Burkholderiales	Burkholderiaceae
BUPS002.B.00039	0	1	1	1	3	Burkholderia pseudomallei MSHR840 chromosome I	Bacteria	Proteobacteria	Betaproteobacteria	Burkholderiales	Burkholderiaceae
BUPS002.B.00040	0	1	1	1	3	Burkholderia pseudomallei MSHR491 chromosome I	Bacteria	Proteobacteria	Betaproteobacteria	Burkholderiales	Burkholderiaceae
BUPS002.B.00041	0	1	1	1	3	Burkholderia pseudomallei MSHR2543 chromosome I	Bacteria	Proteobacteria	Betaproteobacteria	Burkholderiales	Burkholderiaceae
BUPS002.B.00042	0	1	1	1	3	Burkholderia pseudomallei 7894 chromosome I	Bacteria	Proteobacteria	Betaproteobacteria	Burkholderiales	Burkholderiaceae
BUPS002.B.00043	0	1	1	1	3	Burkholderia pseudomallei K96243 chromosome I	Bacteria	Proteobacteria	Betaproteobacteria	Burkholderiales	Burkholderiaceae
BUPS002.B.00044	0	1	1	1	3	Burkholderia pseudomallei strain MSHR668 chromosome I	Bacteria	Proteobacteria	Betaproteobacteria	Burkholderiales	Burkholderiaceae
BUPS002.B.00045	0	1	1	1	3	Burkholderia pseudomallei PB08298010 chromosome I	Bacteria	Proteobacteria	Betaproteobacteria	Burkholderiales	Burkholderiaceae
BUPS002.B.00047	0	1	1	1	3	Burkholderia pseudomallei strain vgh16W chromosome 1	Bacteria	Proteobacteria	Betaproteobacteria	Burkholderiales	Burkholderiaceae
BUPS002.B.00049	0	1	1	1	3	Burkholderia pseudomallei strain Bp1651 chromosome 1	Bacteria	Proteobacteria	Betaproteobacteria	Burkholderiales	Burkholderiaceae
BUPS002.B.00050	0	1	1	1	3	Burkholderia pseudomallei strain M1 chromosome 1	Bacteria	Proteobacteria	Betaproteobacteria	Burkholderiales	Burkholderiaceae
BUPS002.B.00051	0	1	1	1	3	Burkholderia pseudomallei strain MS chromosome 1	Bacteria	Proteobacteria	Betaproteobacteria	Burkholderiales	Burkholderiaceae
BUPY001.B.00001	0	0	0	0	0	Burkholderia pyrrocinia strain DSM 10685 chromosome 1	Bacteria	Proteobacteria	Betaproteobacteria	Burkholderiales	Burkholderiaceae
BUSP001.B.00001	0	0	0	0	0	Burkholderia sp. YI23 chromosome 1	Bacteria	Proteobacteria	Betaproteobacteria	Burkholderiales	Burkholderiaceae
BUSP002.B.00001	0	1	1	1	3	Burkholderia sp. 2002721687 chromosome I	Bacteria	Proteobacteria	Betaproteobacteria	Burkholderiales	Burkholderiaceae
BUSP003.B.00001	0	0	0	0	0	Burkholderia sp. HB1 chromosome 1	Bacteria	Proteobacteria	Betaproteobacteria	Burkholderiales	Burkholderiaceae
BUSP004.B.00001	0	1	1	1	3	Burkholderia sp. Bp5365 strain MSMB43 chromosome 1	Bacteria	Proteobacteria	Betaproteobacteria	Burkholderiales	Burkholderiaceae
BUSP005.B.00001	0	0	0	0	0	Burkholderia sp. Bp7605 strain MSMB0175 chromosome 1	Bacteria	Proteobacteria	Betaproteobacteria	Burkholderiales	Burkholderiaceae
BUSP006.B.00001	0	0	0	0	0	Burkholderia sp. PAMC 26561 chromosome 1	Bacteria	Proteobacteria	Betaproteobacteria	Burkholderiales	Burkholderiaceae
BUSP007.B.00001	0	0	0	0	0	Burkholderia sp. PAMC 28687 strain PAMC28687 chromosome 1	Bacteria	Proteobacteria	Betaproteobacteria	Burkholderiales	Burkholderiaceae
BUSP008.B.00001	0	0	0	0	0	Burkholderia sp. OLGA172 chromosome 1	Bacteria	Proteobacteria	Betaproteobacteria	Burkholderiales	Burkholderiaceae
BUSP009.B.00001	0	0	0	0	0	Burkholderia sp. KJ006 chromosome 1	Bacteria	Proteobacteria	Betaproteobacteria	Burkholderiales	Burkholderiaceae
BUSP010.B.00001	0	0	0	0	0	Burkholderia sp. CCGE1001 chromosome 1	Bacteria	Proteobacteria	Betaproteobacteria	Burkholderiales	Burkholderiaceae
BUSP011.B.00001	0	0	0	0	0	Burkholderia sp. CCGE1002 chromosome 1	Bacteria	Proteobacteria	Betaproteobacteria	Burkholderiales	Burkholderiaceae
BUSP012.B.00001	0	0	0	0	0	Burkholderia sp. CCGE1003 chromosome 1	Bacteria	Proteobacteria	Betaproteobacteria	Burkholderiales	Burkholderiaceae
BUSP013.B.00001	0	0	0	0	0	Burkholderia sp. RPE64 DNA	Bacteria	Proteobacteria	Betaproteobacteria	Burkholderiales	Burkholderiaceae
BUSP014.B.00001	0	0	0	0	0	Burkholderia sp. RPE67 DNA	Bacteria	Proteobacteria	Betaproteobacteria	Burkholderiales	Burkholderiaceae
BUST001.B.00001	0	0	0	0	0	Burkholderia stagnalis strain MSMB735WGS chromosome 1	Bacteria	Proteobacteria	Betaproteobacteria	Burkholderiales	Burkholderiaceae
BUST002.B.00001	0	0	0	0	0	Burkholderia stabilis strain ATCC BAA-67 chromosome 1	Bacteria	Proteobacteria	Betaproteobacteria	Burkholderiales	Burkholderiaceae
BUTE001.B.00001	0	0	0	0	0	Burkholderia territorii strain RF8-non-BP5 chromosome 1	Bacteria	Proteobacteria	Betaproteobacteria	Burkholderiales	Burkholderiaceae
BUTH001.B.00001	0	1	1	1	3	Burkholderia thailandensis E264 chromosome I	Bacteria	Proteobacteria	Betaproteobacteria	Burkholderiales	Burkholderiaceae
BUTH001.B.00002	0	1	1	1	3	Burkholderia thailandensis MSMB121 chromosome 1	Bacteria	Proteobacteria	Betaproteobacteria	Burkholderiales	Burkholderiaceae
BUTH001.B.00003	0	1	1	1	3	Burkholderia thailandensis H0587 chromosome 1	Bacteria	Proteobacteria	Betaproteobacteria	Burkholderiales	Burkholderiaceae
BUTH001.B.00004	0	1	1	1	3	Burkholderia thailandensis 2002721723 chromosome 1	Bacteria	Proteobacteria	Betaproteobacteria	Burkholderiales	Burkholderiaceae
BUTH001.B.00005	0	1	1	1	3	Burkholderia thailandensis E444 chromosome 1	Bacteria	Proteobacteria	Betaproteobacteria	Burkholderiales	Burkholderiaceae
BUTH001.B.00006	0	1	1	1	3	Burkholderia thailandensis USAMRU Malaysia #20 chromosome 1	Bacteria	Proteobacteria	Betaproteobacteria	Burkholderiales	Burkholderiaceae
BUTH001.B.00007	0	1	1	1	3	Burkholderia thailandensis MSMB59 chromosome 1	Bacteria	Proteobacteria	Betaproteobacteria	Burkholderiales	Burkholderiaceae
BUTH001.B.00008	0	1	1	1	3	Burkholderia thailandensis E254 chromosome 1	Bacteria	Proteobacteria	Betaproteobacteria	Burkholderiales	Burkholderiaceae
BUTH001.B.00009	0	1	1	1	3	Burkholderia thailandensis strain 2003015869 chromosome 1	Bacteria	Proteobacteria	Betaproteobacteria	Burkholderiales	Burkholderiaceae
BUTH001.B.00010	0	1	1	1	3	Burkholderia thailandensis 2002721643 chromosome I	Bacteria	Proteobacteria	Betaproteobacteria	Burkholderiales	Burkholderiaceae
BUTH001.B.00011	0	1	1	1	3	Burkholderia thailandensis 34 chromosome 1	Bacteria	Proteobacteria	Betaproteobacteria	Burkholderiales	Burkholderiaceae
BUTH001.B.00012	0	1	1	1	3	Burkholderia thailandensis strain 2003015869 chromosome 1	Bacteria	Proteobacteria	Betaproteobacteria	Burkholderiales	Burkholderiaceae
BUTH001.B.00013	0	1	1	1	3	Burkholderia thailandensis strain MSMB59 chromosome 1	Bacteria	Proteobacteria	Betaproteobacteria	Burkholderiales	Burkholderiaceae
BUTH001.B.00014	0	1	1	1	3	Burkholderia thailandensis strain 2002721121 chromosome 1	Bacteria	Proteobacteria	Betaproteobacteria	Burkholderiales	Burkholderiaceae
BUTH001.B.00015	0	1	1	1	3	Burkholderia thailandensis strain 2002721643 chromosome 1	Bacteria	Proteobacteria	Betaproteobacteria	Burkholderiales	Burkholderiaceae
BUUB001.B.00001	0	0	0	0	0	Burkholderia ubonensis MSMB22 chromosome I	Bacteria	Proteobacteria	Betaproteobacteria	Burkholderiales	Burkholderiaceae
BUUB001.B.00002	0	0	0	0	0	Burkholderia ubonensis strain RF23-BP41 chromosome 1	Bacteria	Proteobacteria	Betaproteobacteria	Burkholderiales	Burkholderiaceae
BUUB001.B.00003	0	0	0	0	0	Burkholderia ubonensis strain MSMB2035 chromosome 1	Bacteria	Proteobacteria	Betaproteobacteria	Burkholderiales	Burkholderiaceae
BUUB001.B.00004	0	0	0	0	0	Burkholderia ubonensis strain MSMB0783 chromosome 1	Bacteria	Proteobacteria	Betaproteobacteria	Burkholderiales	Burkholderiaceae
BUUB001.B.00005	0	0	0	0	0	Burkholderia ubonensis strain MSMB1189WGS chromosome 1	Bacteria	Proteobacteria	Betaproteobacteria	Burkholderiales	Burkholderiaceae
BUUB001.B.00006	0	0	0	0	0	Burkholderia ubonensis strain MSMB1471WGS chromosome 1	Bacteria	Proteobacteria	Betaproteobacteria	Burkholderiales	Burkholderiaceae
BUVI001.B.00001	0	0	0	0	0	Burkholderia vietnamiensis G4 chromosome 1	Bacteria	Proteobacteria	Betaproteobacteria	Burkholderiales	Burkholderiaceae
BUVI001.B.00003	0	0	0	0	0	Burkholderia vietnamiensis strain FL-2-3-30-S1-D0 chromosome 1	Bacteria	Proteobacteria	Betaproteobacteria	Burkholderiales	Burkholderiaceae
BUVI001.B.00004	0	0	0	0	0	Burkholderia vietnamiensis strain AU1233 chromosome 1	Bacteria	Proteobacteria	Betaproteobacteria	Burkholderiales	Burkholderiaceae
BUVI001.B.00005	0	0	0	0	0	Burkholderia vietnamiensis strain HI2297 chromosome 1	Bacteria	Proteobacteria	Betaproteobacteria	Burkholderiales	Burkholderiaceae
BUVI001.B.00006	0	0	0	0	0	Burkholderia vietnamiensis strain MSMB608WGS chromosome 1	Bacteria	Proteobacteria	Betaproteobacteria	Burkholderiales	Burkholderiaceae
CAAC001.B.00001	0	0	0	0	0	Catenulispora acidiphila DSM 44928	Bacteria	Actinobacteria	Catenulisporales	Catenulisporaceae	Catenulispora
CAAC002.B.00001	1	1	1	1	3	Candidatus Accumulibacter phosphatis clade IIA str. UW-1	Bacteria	Proteobacteria	Betaproteobacteria	Candidatus Accumulibacter
CAAE001.B.00001	0	0	0	0	0	Caldilinea aerophila DSM 14535 = NBRC 104270 DNA	Bacteria	Chloroflexi	Caldilineae	Caldilineales	Caldilineaceae
CAAM001.B.00001	0	0	0	0	0	Candidatus Amoebophilus asiaticus 5a2	Bacteria	Bacteroidetes	Cytophagia	Cytophagales	Amoebophilaceae
CAAR001.B.00001	2	0	0	0	0	Candidatus Arthromitus sp. SFB-rat-Yit DNA	Bacteria	Firmicutes	Clostridia	Clostridiales	Clostridiaceae
CAAR002.B.00001	2	0	0	0	0	Candidatus Arthromitus sp. SFB-mouse-NL	Bacteria	Firmicutes	Clostridia	Clostridiales	Clostridiaceae
CAAR003.B.00001	2	0	0	0	0	Candidatus Arthromitus sp. SFB-mouse-Japan DNA	Bacteria	Firmicutes	Clostridia	Clostridiales	Clostridiaceae
CAAR003.B.00002	2	0	0	0	0	Candidatus Arthromitus sp. SFB-mouse-Yit DNA	Bacteria	Firmicutes	Clostridia	Clostridiales	Clostridiaceae
CAAT001.B.00001	0	0	0	0	0	Candidatus Atelocyanobacterium thalassa isolate ALOHA	Bacteria	Cyanobacteria	Oscillatoriophycideae	Chroococcales	Candidatus Atelocyanobacterium
CAAZ001.B.00001	1	0	0	0	0	Candidatus Azobacteroides pseudotrichonymphae genomovar. CFP2 DNA	Bacteria	Bacteroidetes	Bacteroidia	Bacteroidales	Candidatus Azobacteroides
CABA001.B.00001	0	0	0	0	0	Caulobacteraceae bacterium OTSz_A_272	Bacteria	Proteobacteria	Alphaproteobacteria	Caulobacterales	Caulobacteraceae
CABA002.B.00002	0	0	0	0	0	Candidatus Baumannia cicadellinicola strain BGSS	Bacteria	Proteobacteria	Gammaproteobacteria	Candidatus Baumannia
CABA002.B.00003	0	0	0	0	0	Candidatus Baumannia cicadellinicola strain B-GSS	Bacteria	Proteobacteria	Gammaproteobacteria	Candidatus Baumannia
CABA003.B.00001	0	0	0	0	0	Candidatus Babela massiliensis strain BABL1 complete genome	Bacteria	Proteobacteria	Deltaproteobacteria	Candidatus Babela
CABE001.B.00001	2	0	0	0	0	Caldicellulosiruptor bescii DSM 6725	Bacteria	Firmicutes	Clostridia	Thermoanaerobacterales	Thermoanaerobacterales Family III. Incertae Sedis
CABL001.B.00001	0	0	0	0	0	Candidatus Blochmannia pennsylvanicus str. BPEN	Bacteria	Proteobacteria	Gammaproteobacteria	Enterobacteriales	Enterobacteriaceae
CABL002.B.00001	0	0	0	0	0	Blochmannia floridanus complete genome	Bacteria	Proteobacteria	Gammaproteobacteria	Enterobacteriales	Enterobacteriaceae
CABL003.B.00001	0	0	0	0	0	Candidatus Blochmannia vafer str. BVAF	Bacteria	Proteobacteria	Gammaproteobacteria	Enterobacteriales	Enterobacteriaceae
CABL004.B.00001	0	0	0	0	0	Candidatus Blochmannia chromaiodes str. 640	Bacteria	Proteobacteria	Gammaproteobacteria	Enterobacteriales	Enterobacteriaceae
CACA001.B.00001	0	0	0	0	0	Candidatus Carsonella ruddii HT isolate Thao2000	Bacteria	Proteobacteria	Gammaproteobacteria	Oceanospirillales	Halomonadaceae
CACA002.B.00001	1	0	0	0	0	Capnocytophaga canimorsus Cc5	Bacteria	Bacteroidetes	Flavobacteriia	Flavobacteriales	Flavobacteriaceae
CACL001.B.00001	0	0	0	0	0	Candidatus Cloacamonas acidaminovorans str. Evry provisional genome sequence from WWE1 candidate division	Bacteria	Cloacimonetes	Candidatus Cloacimonas
CACO001.B.00002	1	0	0	0	0	Campylobacter coli 15-537360	Bacteria	Proteobacteria	Epsilonproteobacteria	Campylobacterales	Campylobacteraceae
CACO001.B.00003	1	0	0	0	0	Campylobacter coli RM1875	Bacteria	Proteobacteria	Epsilonproteobacteria	Campylobacterales	Campylobacteraceae
CACO001.B.00004	1	0	0	0	0	Campylobacter coli RM4661	Bacteria	Proteobacteria	Epsilonproteobacteria	Campylobacterales	Campylobacteraceae
CACO001.B.00005	1	0	0	0	0	Campylobacter coli RM5611	Bacteria	Proteobacteria	Epsilonproteobacteria	Campylobacterales	Campylobacteraceae
CACO001.B.00006	1	0	0	0	0	Campylobacter coli strain FB1	Bacteria	Proteobacteria	Epsilonproteobacteria	Campylobacterales	Campylobacteraceae
CACO001.B.00007	1	0	0	0	0	Campylobacter coli strain BFR-CA-9557 genome	Bacteria	Proteobacteria	Epsilonproteobacteria	Campylobacterales	Campylobacteraceae
CACO001.B.00008	1	0	0	0	0	Campylobacter coli strain HC2-48	Bacteria	Proteobacteria	Epsilonproteobacteria	Campylobacterales	Campylobacteraceae
CACO001.B.00009	1	0	0	0	0	Campylobacter coli strain OR12	Bacteria	Proteobacteria	Epsilonproteobacteria	Campylobacterales	Campylobacteraceae
CACO001.B.00010	1	0	0	0	0	Campylobacter coli strain YH501	Bacteria	Proteobacteria	Epsilonproteobacteria	Campylobacterales	Campylobacteraceae
CACO001.B.00011	1	0	0	0	0	Campylobacter coli strain 14983A	Bacteria	Proteobacteria	Epsilonproteobacteria	Campylobacterales	Campylobacteraceae
CACO001.B.00012	1	0	0	0	0	Campylobacter coli strain YF2105	Bacteria	Proteobacteria	Epsilonproteobacteria	Campylobacterales	Campylobacteraceae
CACO001.B.00013	1	0	0	0	0	Campylobacter coli strain MG1116	Bacteria	Proteobacteria	Epsilonproteobacteria	Campylobacterales	Campylobacteraceae
CACO001.B.00014	1	0	0	0	0	Campylobacter coli strain BP3183	Bacteria	Proteobacteria	Epsilonproteobacteria	Campylobacterales	Campylobacteraceae
CACO001.B.00015	1	0	0	0	0	Campylobacter coli strain WA333	Bacteria	Proteobacteria	Epsilonproteobacteria	Campylobacterales	Campylobacteraceae
CACO001.B.00016	1	0	0	0	0	Campylobacter coli strain ZV1224	Bacteria	Proteobacteria	Epsilonproteobacteria	Campylobacterales	Campylobacteraceae
CACO001.B.00017	1	0	0	0	0	Campylobacter coli strain BG2108	Bacteria	Proteobacteria	Epsilonproteobacteria	Campylobacterales	Campylobacteraceae
CACO002.B.00001	1	0	0	0	0	Campylobacter concisus 13826	Bacteria	Proteobacteria	Epsilonproteobacteria	Campylobacterales	Campylobacteraceae
CACO002.B.00002	1	0	0	0	0	Campylobacter concisus strain ATCC 33237	Bacteria	Proteobacteria	Epsilonproteobacteria	Campylobacterales	Campylobacteraceae
CACR001.B.00001	0	0	0	0	0	Caulobacter crescentus CB15 chromosome	Bacteria	Proteobacteria	Alphaproteobacteria	Caulobacterales	Caulobacteraceae
CACR001.B.00002	0	0	0	0	0	Caulobacter crescentus NA1000	Bacteria	Proteobacteria	Alphaproteobacteria	Caulobacterales	Caulobacteraceae
CACU001.B.00001	1	0	0	0	0	Campylobacter curvus 525.92	Bacteria	Proteobacteria	Epsilonproteobacteria	Campylobacterales	Campylobacteraceae
CADE001.B.00001	1	0	0	0	0	Candidatus Desulforudis audaxviator MP104C	Bacteria	Firmicutes	Clostridia	Clostridiales	Peptococcaceae
CADO001.B.00001	0	0	0	0	0	Enterobacteriaceae bacterium symbiont of Maconellicoccus hirsutus isolate DEMHIR genome assembly	Bacteria	Proteobacteria	Gammaproteobacteria	Enterobacterales	Enterobacteriaceae
CAEN001.B.00001	0	0	0	0	0	Candidatus Endolissoclinum faulkneri L2	Bacteria	Proteobacteria	Alphaproteobacteria	Rhodospirillales	Rhodospirillaceae
CAEN001.B.00002	0	0	0	0	0	Candidatus Endolissoclinum faulkneri L5	Bacteria	Proteobacteria	Alphaproteobacteria	Rhodospirillales	Rhodospirillaceae
CAEN002.B.00001	0	0	0	0	0	Cardinium endosymbiont cEper1 of Encarsia pergandiella complete genome	Bacteria	Bacteroidetes	Cytophagia	Cytophagales	Amoebophilaceae
CAEV001.B.00001	0	0	0	0	0	Candidatus Evansia muelleri genome assembly CEM1.1	Bacteria	Proteobacteria	Gammaproteobacteria	Oceanospirillales	Halomonadaceae
CAEX001.B.00001	0	0	0	0	0	Caldisericum exile AZM16c01 DNA	Bacteria	Caldiserica	Caldisericia	Caldisericales	Caldisericaceae
CAFE001.B.00001	1	0	0	0	0	Campylobacter fetus subsp. fetus 82-40	Bacteria	Proteobacteria	Epsilonproteobacteria	Campylobacterales	Campylobacteraceae
CAFE001.B.00002	1	0	0	0	0	Campylobacter fetus subsp. testudinum 03-427	Bacteria	Proteobacteria	Epsilonproteobacteria	Campylobacterales	Campylobacteraceae
CAFE001.B.00003	1	0	0	0	0	Campylobacter fetus subsp. venerealis cfvi03/293	Bacteria	Proteobacteria	Epsilonproteobacteria	Campylobacterales	Campylobacteraceae
CAFE001.B.00004	1	0	0	0	0	Campylobacter fetus subsp. fetus 04/554	Bacteria	Proteobacteria	Epsilonproteobacteria	Campylobacterales	Campylobacteraceae
CAFE001.B.00005	1	0	0	0	0	Campylobacter fetus subsp. venerealis 97/608	Bacteria	Proteobacteria	Epsilonproteobacteria	Campylobacterales	Campylobacteraceae
CAFE001.B.00006	1	0	0	0	0	Campylobacter fetus subsp. testudinum strain pet-3	Bacteria	Proteobacteria	Epsilonproteobacteria	Campylobacterales	Campylobacteraceae
CAFE001.B.00007	1	0	0	0	0	Campylobacter fetus subsp. venerealis str. 84-112	Bacteria	Proteobacteria	Epsilonproteobacteria	Campylobacterales	Campylobacteraceae
CAFE001.B.00008	1	0	0	0	0	Campylobacter fetus subsp. testudinum Sp3	Bacteria	Proteobacteria	Epsilonproteobacteria	Campylobacterales	Campylobacteraceae
CAFE001.B.00009	1	0	0	0	0	Campylobacter fetus subsp. venerealis strain 01/165	Bacteria	Proteobacteria	Epsilonproteobacteria	Campylobacterales	Campylobacteraceae
CAFI001.B.00001	0	0	0	0	0	Filomicrobium sp. Y genome assembly Y1	Bacteria	Proteobacteria	Alphaproteobacteria	Rhizobiales	Hyphomicrobiaceae
CAFI001.B.00002	0	0	0	0	0	Filomicrobium sp. W genome assembly W1	Bacteria	Proteobacteria	Alphaproteobacteria	Rhizobiales	Hyphomicrobiaceae
CAGR001.B.00001	1	0	0	0	0	Campylobacter gracilis strain ATCC 33236	Bacteria	Proteobacteria	Epsilonproteobacteria	Campylobacterales	Campylobacteraceae
CAGU001.B.00001	0	0	0	0	0	Enterobacteriaceae bacterium symbiont of Ferrisia virgata isolate GEFVIR genome assembly	Bacteria	Proteobacteria	Gammaproteobacteria	Enterobacterales	Enterobacteriaceae
CAHA001.B.00001	1	0	0	0	0	Capnocytophaga haemolytica strain CCUG 32990	Bacteria	Bacteroidetes	Flavobacteriia	Flavobacteriales	Flavobacteriaceae
CAHE001.B.00001	0	0	0	0	0	Caulobacter henricii strain CB4	Bacteria	Proteobacteria	Alphaproteobacteria	Caulobacterales	Caulobacteraceae
CAHO001.B.00001	0	0	0	0	0	Enterobacteriaceae bacterium symbiont of Trionymus perrisii isolate HETPER genome assembly	Bacteria	Proteobacteria	Gammaproteobacteria	Enterobacterales	Enterobacteriaceae
CAHO002.B.00001	1	0	0	0	0	Campylobacter hominis ATCC BAA-381	Bacteria	Proteobacteria	Epsilonproteobacteria	Campylobacterales	Campylobacteraceae
CAHY001.B.00001	2	0	0	0	0	Carboxydothermus hydrogenoformans Z-2901	Bacteria	Firmicutes	Clostridia	Thermoanaerobacterales	Thermoanaerobacteraceae
CAHY002.B.00001	1	0	0	0	0	Campylobacter hyointestinalis subsp. hyointestinalis LMG 9260	Bacteria	Proteobacteria	Epsilonproteobacteria	Campylobacterales	Campylobacteraceae
CAHY002.B.00002	1	0	0	0	0	Campylobacter hyointestinalis subsp. lawsonii strain LMG 15993	Bacteria	Proteobacteria	Epsilonproteobacteria	Campylobacterales	Campylobacteraceae
CAHY003.B.00001	2	0	0	0	0	Caldicellulosiruptor hydrothermalis 108	Bacteria	Firmicutes	Clostridia	Thermoanaerobacterales	Thermoanaerobacterales Family III. Incertae Sedis
CAIG001.B.00001	1	0	0	0	0	Campylobacter iguaniorum strain 1485E	Bacteria	Proteobacteria	Epsilonproteobacteria	Campylobacterales	Campylobacteraceae
CAIG001.B.00003	1	0	0	0	0	Campylobacter iguaniorum strain RM11343	Bacteria	Proteobacteria	Epsilonproteobacteria	Campylobacterales	Campylobacteraceae
CAIN001.B.00001	0	0	0	0	0	Carnobacterium sp. WN1359	Bacteria	Firmicutes	Bacilli	Lactobacillales	Carnobacteriaceae
CAIN002.B.00001	1	0	0	0	0	Campylobacter insulaenigrae NCTC 12927	Bacteria	Proteobacteria	Epsilonproteobacteria	Campylobacterales	Campylobacteraceae
CAIS001.B.00001	0	0	0	0	0	Candidatus Ishikawaella capsulata Mpkobe DNA	Bacteria	Proteobacteria	Gammaproteobacteria	Enterobacterales	Enterobacteriaceae
CAIZ001.B.00001	1	0	0	0	0	Mollicutes bacterium HR1	Bacteria	Tenericutes	Candidatus Izimaplasma
CAJE001.B.00001	1	0	0	0	0	Campylobacter jejuni subsp. jejuni NCTC 11168 = ATCC 700819 chromosome	Bacteria	Proteobacteria	Epsilonproteobacteria	Campylobacterales	Campylobacteraceae
CAJE001.B.00002	1	0	0	0	0	Campylobacter jejuni RM1221	Bacteria	Proteobacteria	Epsilonproteobacteria	Campylobacterales	Campylobacteraceae
CAJE001.B.00003	1	0	0	0	0	Campylobacter jejuni subsp. jejuni 81-176	Bacteria	Proteobacteria	Epsilonproteobacteria	Campylobacterales	Campylobacteraceae
CAJE001.B.00004	1	0	0	0	0	Campylobacter jejuni subsp. doylei 269.97	Bacteria	Proteobacteria	Epsilonproteobacteria	Campylobacterales	Campylobacteraceae
CAJE001.B.00005	1	0	0	0	0	Campylobacter jejuni subsp. jejuni 81116	Bacteria	Proteobacteria	Epsilonproteobacteria	Campylobacterales	Campylobacteraceae
CAJE001.B.00006	1	0	0	0	0	Campylobacter jejuni subsp. jejuni IA3902	Bacteria	Proteobacteria	Epsilonproteobacteria	Campylobacterales	Campylobacteraceae
CAJE001.B.00007	1	0	0	0	0	Campylobacter jejuni subsp. jejuni M1	Bacteria	Proteobacteria	Epsilonproteobacteria	Campylobacterales	Campylobacteraceae
CAJE001.B.00008	1	0	0	0	0	Campylobacter jejuni subsp. jejuni CG8421	Bacteria	Proteobacteria	Epsilonproteobacteria	Campylobacterales	Campylobacteraceae
CAJE001.B.00009	1	0	0	0	0	Campylobacter jejuni subsp. jejuni S3	Bacteria	Proteobacteria	Epsilonproteobacteria	Campylobacterales	Campylobacteraceae
CAJE001.B.00010	1	0	0	0	0	Campylobacter jejuni subsp. jejuni PT14	Bacteria	Proteobacteria	Epsilonproteobacteria	Campylobacterales	Campylobacteraceae
CAJE001.B.00011	1	0	0	0	0	Campylobacter jejuni subsp. jejuni NCTC 11168-BN148 complete genome	Bacteria	Proteobacteria	Epsilonproteobacteria	Campylobacterales	Campylobacteraceae
CAJE001.B.00012	1	0	0	0	0	Campylobacter jejuni 32488	Bacteria	Proteobacteria	Epsilonproteobacteria	Campylobacterales	Campylobacteraceae
CAJE001.B.00013	1	0	0	0	0	Campylobacter jejuni subsp. jejuni 00-2538	Bacteria	Proteobacteria	Epsilonproteobacteria	Campylobacterales	Campylobacteraceae
CAJE001.B.00014	1	0	0	0	0	Campylobacter jejuni subsp. jejuni 00-2544	Bacteria	Proteobacteria	Epsilonproteobacteria	Campylobacterales	Campylobacteraceae
CAJE001.B.00015	1	0	0	0	0	Campylobacter jejuni subsp. jejuni 00-2426	Bacteria	Proteobacteria	Epsilonproteobacteria	Campylobacterales	Campylobacteraceae
CAJE001.B.00016	1	0	0	0	0	Campylobacter jejuni subsp. jejuni 00-2425	Bacteria	Proteobacteria	Epsilonproteobacteria	Campylobacterales	Campylobacteraceae
CAJE001.B.00017	1	0	0	0	0	Campylobacter jejuni 4031 genome sequence	Bacteria	Proteobacteria	Epsilonproteobacteria	Campylobacterales	Campylobacteraceae
CAJE001.B.00018	1	0	0	0	0	Campylobacter jejuni subsp. jejuni R14	Bacteria	Proteobacteria	Epsilonproteobacteria	Campylobacterales	Campylobacteraceae
CAJE001.B.00019	1	0	0	0	0	Campylobacter jejuni subsp. jejuni strain MTVDSCj20	Bacteria	Proteobacteria	Epsilonproteobacteria	Campylobacterales	Campylobacteraceae
CAJE001.B.00020	1	0	0	0	0	Campylobacter jejuni subsp. jejuni F38011	Bacteria	Proteobacteria	Epsilonproteobacteria	Campylobacterales	Campylobacteraceae
CAJE001.B.00021	1	0	0	0	0	Campylobacter jejuni subsp. jejuni strain YH001	Bacteria	Proteobacteria	Epsilonproteobacteria	Campylobacterales	Campylobacteraceae
CAJE001.B.00022	1	0	0	0	0	Campylobacter jejuni subsp. jejuni NCTC 11168-K12E5	Bacteria	Proteobacteria	Epsilonproteobacteria	Campylobacterales	Campylobacteraceae
CAJE001.B.00023	1	0	0	0	0	Campylobacter jejuni subsp. jejuni NCTC 11168-Kf1	Bacteria	Proteobacteria	Epsilonproteobacteria	Campylobacterales	Campylobacteraceae
CAJE001.B.00024	1	0	0	0	0	Campylobacter jejuni subsp. jejuni NCTC 11168-mcK12E5	Bacteria	Proteobacteria	Epsilonproteobacteria	Campylobacterales	Campylobacteraceae
CAJE001.B.00025	1	0	0	0	0	Campylobacter jejuni subsp. jejuni NCTC 11168-mfK12E5	Bacteria	Proteobacteria	Epsilonproteobacteria	Campylobacterales	Campylobacteraceae
CAJE001.B.00026	1	0	0	0	0	Campylobacter jejuni subsp. jejuni NCTC 11168-GSv	Bacteria	Proteobacteria	Epsilonproteobacteria	Campylobacterales	Campylobacteraceae
CAJE001.B.00027	1	0	0	0	0	Campylobacter jejuni subsp. jejuni strain 00-1597	Bacteria	Proteobacteria	Epsilonproteobacteria	Campylobacterales	Campylobacteraceae
CAJE001.B.00028	1	0	0	0	0	Campylobacter jejuni subsp. jejuni strain 00-6200	Bacteria	Proteobacteria	Epsilonproteobacteria	Campylobacterales	Campylobacteraceae
CAJE001.B.00029	1	0	0	0	0	Campylobacter jejuni subsp. jejuni strain 01-1512	Bacteria	Proteobacteria	Epsilonproteobacteria	Campylobacterales	Campylobacteraceae
CAJE001.B.00030	1	0	0	0	0	Campylobacter jejuni subsp. jejuni strain 00-0949	Bacteria	Proteobacteria	Epsilonproteobacteria	Campylobacterales	Campylobacteraceae
CAJE001.B.00031	1	0	0	0	0	Campylobacter jejuni subsp. jejuni strain 35925B2	Bacteria	Proteobacteria	Epsilonproteobacteria	Campylobacterales	Campylobacteraceae
CAJE001.B.00032	1	0	0	0	0	Campylobacter jejuni subsp. jejuni strain RM3197	Bacteria	Proteobacteria	Epsilonproteobacteria	Campylobacterales	Campylobacteraceae
CAJE001.B.00033	1	0	0	0	0	Campylobacter jejuni subsp. jejuni strain RM3196	Bacteria	Proteobacteria	Epsilonproteobacteria	Campylobacterales	Campylobacteraceae
CAJE001.B.00034	1	0	0	0	0	Campylobacter jejuni strain RM1285	Bacteria	Proteobacteria	Epsilonproteobacteria	Campylobacterales	Campylobacteraceae
CAJE001.B.00035	1	0	0	0	0	Campylobacter jejuni strain CJM1cam	Bacteria	Proteobacteria	Epsilonproteobacteria	Campylobacterales	Campylobacteraceae
CAJE001.B.00036	1	0	0	0	0	Campylobacter jejuni genome assembly NCTC11351	Bacteria	Proteobacteria	Epsilonproteobacteria	Campylobacterales	Campylobacteraceae
CAJE001.B.00037	1	0	0	0	0	Campylobacter jejuni strain CJ677CC519	Bacteria	Proteobacteria	Epsilonproteobacteria	Campylobacterales	Campylobacteraceae
CAJE001.B.00038	1	0	0	0	0	Campylobacter jejuni strain CJ677CC002	Bacteria	Proteobacteria	Epsilonproteobacteria	Campylobacterales	Campylobacteraceae
CAJE001.B.00039	1	0	0	0	0	Campylobacter jejuni strain CJ677CC534	Bacteria	Proteobacteria	Epsilonproteobacteria	Campylobacterales	Campylobacteraceae
CAJE001.B.00040	1	0	0	0	0	Campylobacter jejuni strain CJ677CC536	Bacteria	Proteobacteria	Epsilonproteobacteria	Campylobacterales	Campylobacteraceae
CAJE001.B.00041	1	0	0	0	0	Campylobacter jejuni strain CJ677CC073	Bacteria	Proteobacteria	Epsilonproteobacteria	Campylobacterales	Campylobacteraceae
CAJE001.B.00042	1	0	0	0	0	Campylobacter jejuni strain CJ677CC521	Bacteria	Proteobacteria	Epsilonproteobacteria	Campylobacterales	Campylobacteraceae
CAJE001.B.00043	1	0	0	0	0	Campylobacter jejuni strain CJ677CC526	Bacteria	Proteobacteria	Epsilonproteobacteria	Campylobacterales	Campylobacteraceae
CAJE001.B.00044	1	0	0	0	0	Campylobacter jejuni strain CJ677CC036	Bacteria	Proteobacteria	Epsilonproteobacteria	Campylobacterales	Campylobacteraceae
CAJE001.B.00045	1	0	0	0	0	Campylobacter jejuni strain CJ677CC524	Bacteria	Proteobacteria	Epsilonproteobacteria	Campylobacterales	Campylobacteraceae
CAJE001.B.00046	1	0	0	0	0	Campylobacter jejuni strain CJ677CC016	Bacteria	Proteobacteria	Epsilonproteobacteria	Campylobacterales	Campylobacteraceae
CAJE001.B.00047	1	0	0	0	0	Campylobacter jejuni strain CJ677CC041	Bacteria	Proteobacteria	Epsilonproteobacteria	Campylobacterales	Campylobacteraceae
CAJE001.B.00048	1	0	0	0	0	Campylobacter jejuni strain CJ677CC535	Bacteria	Proteobacteria	Epsilonproteobacteria	Campylobacterales	Campylobacteraceae
CAJE001.B.00049	1	0	0	0	0	Campylobacter jejuni strain CJ677CC092	Bacteria	Proteobacteria	Epsilonproteobacteria	Campylobacterales	Campylobacteraceae
CAJE001.B.00050	1	0	0	0	0	Campylobacter jejuni strain CJ677CC530	Bacteria	Proteobacteria	Epsilonproteobacteria	Campylobacterales	Campylobacteraceae
CAJE001.B.00051	1	0	0	0	0	Campylobacter jejuni strain CJ677CC532	Bacteria	Proteobacteria	Epsilonproteobacteria	Campylobacterales	Campylobacteraceae
CAJE001.B.00052	1	0	0	0	0	Campylobacter jejuni strain CJ677CC529	Bacteria	Proteobacteria	Epsilonproteobacteria	Campylobacterales	Campylobacteraceae
CAJE001.B.00054	1	0	0	0	0	Campylobacter jejuni strain CJ677CC062	Bacteria	Proteobacteria	Epsilonproteobacteria	Campylobacterales	Campylobacteraceae
CAJE001.B.00055	1	0	0	0	0	Campylobacter jejuni strain CJ677CC059	Bacteria	Proteobacteria	Epsilonproteobacteria	Campylobacterales	Campylobacteraceae
CAJE001.B.00056	1	0	0	0	0	Campylobacter jejuni strain CJ677CC032	Bacteria	Proteobacteria	Epsilonproteobacteria	Campylobacterales	Campylobacteraceae
CAJE001.B.00057	1	0	0	0	0	Campylobacter jejuni strain CJ677CC033	Bacteria	Proteobacteria	Epsilonproteobacteria	Campylobacterales	Campylobacteraceae
CAJE001.B.00058	1	0	0	0	0	Campylobacter jejuni strain CJ677CC537	Bacteria	Proteobacteria	Epsilonproteobacteria	Campylobacterales	Campylobacteraceae
CAJE001.B.00059	1	0	0	0	0	Campylobacter jejuni strain CJ677CC542	Bacteria	Proteobacteria	Epsilonproteobacteria	Campylobacterales	Campylobacteraceae
CAJE001.B.00060	1	0	0	0	0	Campylobacter jejuni strain CJ677CC528	Bacteria	Proteobacteria	Epsilonproteobacteria	Campylobacterales	Campylobacteraceae
CAJE001.B.00061	1	0	0	0	0	Campylobacter jejuni strain CJ677CC538	Bacteria	Proteobacteria	Epsilonproteobacteria	Campylobacterales	Campylobacteraceae
CAJE001.B.00062	1	0	0	0	0	Campylobacter jejuni strain CJ677CC520	Bacteria	Proteobacteria	Epsilonproteobacteria	Campylobacterales	Campylobacteraceae
CAJE001.B.00063	1	0	0	0	0	Campylobacter jejuni strain CJ677CC014	Bacteria	Proteobacteria	Epsilonproteobacteria	Campylobacterales	Campylobacteraceae
CAJE001.B.00064	1	0	0	0	0	Campylobacter jejuni strain CJ677CC039	Bacteria	Proteobacteria	Epsilonproteobacteria	Campylobacterales	Campylobacteraceae
CAJE001.B.00065	1	0	0	0	0	Campylobacter jejuni strain CJ677CC085	Bacteria	Proteobacteria	Epsilonproteobacteria	Campylobacterales	Campylobacteraceae
CAJE001.B.00066	1	0	0	0	0	Campylobacter jejuni strain CJ677CC052	Bacteria	Proteobacteria	Epsilonproteobacteria	Campylobacterales	Campylobacteraceae
CAJE001.B.00067	1	0	0	0	0	Campylobacter jejuni strain CJ677CC527	Bacteria	Proteobacteria	Epsilonproteobacteria	Campylobacterales	Campylobacteraceae
CAJE001.B.00068	1	0	0	0	0	Campylobacter jejuni strain CJ677CC078	Bacteria	Proteobacteria	Epsilonproteobacteria	Campylobacterales	Campylobacteraceae
CAJE001.B.00069	1	0	0	0	0	Campylobacter jejuni strain CJ677CC523	Bacteria	Proteobacteria	Epsilonproteobacteria	Campylobacterales	Campylobacteraceae
CAJE001.B.00070	1	0	0	0	0	Campylobacter jejuni strain CJ677CC540	Bacteria	Proteobacteria	Epsilonproteobacteria	Campylobacterales	Campylobacteraceae
CAJE001.B.00071	1	0	0	0	0	Campylobacter jejuni strain CJ677CC040	Bacteria	Proteobacteria	Epsilonproteobacteria	Campylobacterales	Campylobacteraceae
CAJE001.B.00072	1	0	0	0	0	Campylobacter jejuni strain CJ677CC061	Bacteria	Proteobacteria	Epsilonproteobacteria	Campylobacterales	Campylobacteraceae
CAJE001.B.00073	1	0	0	0	0	Campylobacter jejuni strain CJ677CC539	Bacteria	Proteobacteria	Epsilonproteobacteria	Campylobacterales	Campylobacteraceae
CAJE001.B.00074	1	0	0	0	0	Campylobacter jejuni strain CJ677CC533	Bacteria	Proteobacteria	Epsilonproteobacteria	Campylobacterales	Campylobacteraceae
CAJE001.B.00075	1	0	0	0	0	Campylobacter jejuni strain CJ677CC047	Bacteria	Proteobacteria	Epsilonproteobacteria	Campylobacterales	Campylobacteraceae
CAJE001.B.00076	1	0	0	0	0	Campylobacter jejuni strain CJ677CC058	Bacteria	Proteobacteria	Epsilonproteobacteria	Campylobacterales	Campylobacteraceae
CAJE001.B.00077	1	0	0	0	0	Campylobacter jejuni strain CJ677CC013	Bacteria	Proteobacteria	Epsilonproteobacteria	Campylobacterales	Campylobacteraceae
CAJE001.B.00078	1	0	0	0	0	Campylobacter jejuni strain CJ677CC100	Bacteria	Proteobacteria	Epsilonproteobacteria	Campylobacterales	Campylobacteraceae
CAJE001.B.00079	1	0	0	0	0	Campylobacter jejuni strain CJ677CC522	Bacteria	Proteobacteria	Epsilonproteobacteria	Campylobacterales	Campylobacteraceae
CAJE001.B.00080	1	0	0	0	0	Campylobacter jejuni strain CJ677CC094	Bacteria	Proteobacteria	Epsilonproteobacteria	Campylobacterales	Campylobacteraceae
CAJE001.B.00081	1	0	0	0	0	Campylobacter jejuni strain CJ677CC008	Bacteria	Proteobacteria	Epsilonproteobacteria	Campylobacterales	Campylobacteraceae
CAJE001.B.00082	1	0	0	0	0	Campylobacter jejuni strain CJ677CC541	Bacteria	Proteobacteria	Epsilonproteobacteria	Campylobacterales	Campylobacteraceae
CAJE001.B.00083	1	0	0	0	0	Campylobacter jejuni strain CJ677CC024	Bacteria	Proteobacteria	Epsilonproteobacteria	Campylobacterales	Campylobacteraceae
CAJE001.B.00084	1	0	0	0	0	Campylobacter jejuni strain CJ677CC064	Bacteria	Proteobacteria	Epsilonproteobacteria	Campylobacterales	Campylobacteraceae
CAJE001.B.00085	1	0	0	0	0	Campylobacter jejuni strain CJ677CC525	Bacteria	Proteobacteria	Epsilonproteobacteria	Campylobacterales	Campylobacteraceae
CAJE001.B.00086	1	0	0	0	0	Campylobacter jejuni strain CJ677CC026	Bacteria	Proteobacteria	Epsilonproteobacteria	Campylobacterales	Campylobacteraceae
CAJE001.B.00087	1	0	0	0	0	Campylobacter jejuni strain CJ677CC034	Bacteria	Proteobacteria	Epsilonproteobacteria	Campylobacterales	Campylobacteraceae
CAJE001.B.00088	1	0	0	0	0	Campylobacter jejuni strain CJ677CC086	Bacteria	Proteobacteria	Epsilonproteobacteria	Campylobacterales	Campylobacteraceae
CAJE001.B.00089	1	0	0	0	0	Campylobacter jejuni strain CJ677CC095	Bacteria	Proteobacteria	Epsilonproteobacteria	Campylobacterales	Campylobacteraceae
CAJE001.B.00090	1	0	0	0	0	Campylobacter jejuni strain CJ677CC012	Bacteria	Proteobacteria	Epsilonproteobacteria	Campylobacterales	Campylobacteraceae
CAJE001.B.00091	1	0	0	0	0	Campylobacter jejuni strain RM3194	Bacteria	Proteobacteria	Epsilonproteobacteria	Campylobacterales	Campylobacteraceae
CAJE001.B.00092	1	0	0	0	0	Campylobacter jejuni strain OD267	Bacteria	Proteobacteria	Epsilonproteobacteria	Campylobacterales	Campylobacteraceae
CAJE001.B.00093	1	0	0	0	0	Campylobacter jejuni strain WP2202	Bacteria	Proteobacteria	Epsilonproteobacteria	Campylobacterales	Campylobacteraceae
CAJE001.B.00094	1	0	0	0	0	Campylobacter jejuni subsp. jejuni strain RM1285	Bacteria	Proteobacteria	Epsilonproteobacteria	Campylobacterales	Campylobacteraceae
CAJE001.B.00095	1	0	0	0	0	Campylobacter jejuni subsp. jejuni strain 14980A	Bacteria	Proteobacteria	Epsilonproteobacteria	Campylobacterales	Campylobacteraceae
CAJE001.B.00096	1	0	0	0	0	Campylobacter jejuni subsp. jejuni strain MTVDSCj07	Bacteria	Proteobacteria	Epsilonproteobacteria	Campylobacterales	Campylobacteraceae
CAJE001.B.00097	1	0	0	0	0	Campylobacter jejuni subsp. jejuni strain MTVDSCj13	Bacteria	Proteobacteria	Epsilonproteobacteria	Campylobacterales	Campylobacteraceae
CAJE001.B.00098	1	0	0	0	0	Campylobacter jejuni subsp. jejuni strain MTVDSCj16	Bacteria	Proteobacteria	Epsilonproteobacteria	Campylobacterales	Campylobacteraceae
CAJE001.B.00099	1	0	0	0	0	Campylobacter jejuni subsp. jejuni str. RM3420	Bacteria	Proteobacteria	Epsilonproteobacteria	Campylobacterales	Campylobacteraceae
CAJE001.B.00100	2	0	0	0	0	Campylobacter jejuni strain FJ3124	Bacteria	Proteobacteria	Epsilonproteobacteria	Campylobacterales	Campylobacteraceae
CAJE001.B.00101	1	0	0	0	0	Campylobacter jejuni strain TS1218	Bacteria	Proteobacteria	Epsilonproteobacteria	Campylobacterales	Campylobacteraceae
CAJE001.B.00102	1	0	0	0	0	Campylobacter jejuni strain IF1100	Bacteria	Proteobacteria	Epsilonproteobacteria	Campylobacterales	Campylobacteraceae
CAJE001.B.00103	1	0	0	0	0	Campylobacter jejuni subsp. jejuni M129	Bacteria	Proteobacteria	Epsilonproteobacteria	Campylobacterales	Campylobacteraceae
CAKI001.B.00001	0	0	0	0	0	Candidatus Kinetoplastibacterium blastocrithidii (ex Angomonas deanei ATCC 30255)	Bacteria	Proteobacteria	Betaproteobacteria	Kinetoplastibacterium
CAKI001.B.00002	0	0	0	0	0	Candidatus Kinetoplastibacterium blastocrithidii TCC012E	Bacteria	Proteobacteria	Betaproteobacteria	Kinetoplastibacterium
CAKI002.B.00001	0	0	0	0	0	Candidatus Kinetoplastibacterium crithidii (ex Angomonas deanei ATCC 30255)	Bacteria	Proteobacteria	Betaproteobacteria	Kinetoplastibacterium
CAKI002.B.00002	0	0	0	0	0	Candidatus Kinetoplastibacterium crithidii TCC036E	Bacteria	Proteobacteria	Betaproteobacteria	Kinetoplastibacterium
CAKI003.B.00001	0	0	0	0	0	Candidatus Kinetoplastibacterium desouzaii TCC079E	Bacteria	Proteobacteria	Betaproteobacteria	Kinetoplastibacterium
CAKI004.B.00001	0	0	0	0	0	Candidatus Kinetoplastibacterium galatii TCC219	Bacteria	Proteobacteria	Betaproteobacteria	Kinetoplastibacterium
CAKI005.B.00001	0	0	0	0	0	Candidatus Kinetoplastibacterium oncopeltii TCC290E	Bacteria	Proteobacteria	Betaproteobacteria	Kinetoplastibacterium
CAKO001.B.00001	0	0	0	0	0	Candidatus Korarchaeum cryptofilum OPF8	Archaea	Candidatus Korarchaeota	Candidatus Korarchaeum
CAKO002.B.00001	0	0	0	0	0	Candidatus Koribacter versatilis Ellin345	Bacteria	Acidobacteria	Acidobacteriales	Acidobacteriaceae	Candidatus Koribacter
CAKR001.B.00001	2	0	0	0	0	Caldicellulosiruptor kronotskyensis 2002	Bacteria	Firmicutes	Clostridia	Thermoanaerobacterales	Thermoanaerobacterales Family III. Incertae Sedis
CAKR002.B.00001	2	0	0	0	0	Caldicellulosiruptor kristjanssonii I77R1B	Bacteria	Firmicutes	Clostridia	Thermoanaerobacterales	Thermoanaerobacterales Family III. Incertae Sedis
CALA001.B.00001	0	0	0	0	0	Caldisphaera lagunensis DSM 15908	Archaea	Crenarchaeota	Thermoprotei	Acidilobales	Caldisphaeraceae
CALA002.B.00001	1	0	0	0	0	Campylobacter lari RM2100	Bacteria	Proteobacteria	Epsilonproteobacteria	Campylobacterales	Campylobacteraceae
CALA002.B.00002	1	0	0	0	0	Campylobacter lari subsp. concheus LMG 11760	Bacteria	Proteobacteria	Epsilonproteobacteria	Campylobacterales	Campylobacteraceae
CALA002.B.00003	1	0	0	0	0	Campylobacter lari NCTC 11845	Bacteria	Proteobacteria	Epsilonproteobacteria	Campylobacterales	Campylobacteraceae
CALA002.B.00004	1	0	0	0	0	Campylobacter lari CCUG 22395	Bacteria	Proteobacteria	Epsilonproteobacteria	Campylobacterales	Campylobacteraceae
CALA002.B.00005	1	0	0	0	0	Campylobacter lari RM16701	Bacteria	Proteobacteria	Epsilonproteobacteria	Campylobacterales	Campylobacteraceae
CALA002.B.00006	1	0	0	0	0	Campylobacter lari RM16712	Bacteria	Proteobacteria	Epsilonproteobacteria	Campylobacterales	Campylobacteraceae
CALA002.B.00007	1	0	0	0	0	Campylobacter lari strain Slaughter Beach	Bacteria	Proteobacteria	Epsilonproteobacteria	Campylobacterales	Campylobacteraceae
CALA003.B.00001	2	0	0	0	0	Caldicellulosiruptor lactoaceticus 6A	Bacteria	Firmicutes	Clostridia	Thermoanaerobacterales	Thermoanaerobacterales Family III. Incertae Sedis
CALI001.B.00001	0	0	0	0	0	Candidatus Liberibacter americanus str. Sao Paulo	Bacteria	Proteobacteria	Alphaproteobacteria	Rhizobiales	Rhizobiaceae
CALI002.B.00001	0	0	0	0	0	Candidatus Liberibacter africanus PTSAPSY	Bacteria	Proteobacteria	Alphaproteobacteria	Rhizobiales	Rhizobiaceae
CALI003.B.00001	0	0	0	0	0	Candidatus Liberibacter asiaticus str. psy62	Bacteria	Proteobacteria	Alphaproteobacteria	Rhizobiales	Rhizobiaceae
CALI003.B.00002	0	0	0	0	0	Candidatus Liberibacter asiaticus str. gxpsy	Bacteria	Proteobacteria	Alphaproteobacteria	Rhizobiales	Rhizobiaceae
CALI003.B.00003	0	0	0	0	0	Candidatus Liberibacter asiaticus strain A4	Bacteria	Proteobacteria	Alphaproteobacteria	Rhizobiales	Rhizobiaceae
CALI003.B.00004	0	0	0	0	0	Candidatus Liberibacter asiaticus str. Ishi-1 DNA	Bacteria	Proteobacteria	Alphaproteobacteria	Rhizobiales	Rhizobiaceae
CALI004.B.00001	0	0	0	0	0	Candidatus Liberibacter solanacearum CLso-ZC1	Bacteria	Proteobacteria	Alphaproteobacteria	Rhizobiales	Rhizobiaceae
CAMA001.B.00001	1	0	0	0	0	Carnobacterium maltaromaticum LMA28 complete genome	Bacteria	Firmicutes	Bacilli	Lactobacillales	Carnobacteriaceae
CAMA002.B.00001	0	0	0	0	0	Caldivirga maquilingensis IC-167	Archaea	Crenarchaeota	Thermoprotei	Thermoproteales	Thermoproteaceae
CAME001.B.00001	0	0	0	0	0	Candidatus Methanomethylophilus alvus Mx1201	Archaea	Euryarchaeota	Thermoplasmata	Methanomassiliicoccales	Methanomassiliicoccaceae
CAME002.B.00001	0	0	0	0	0	Candidatus Methanomassiliicoccus intestinalis Issoire-Mx1	Archaea	Euryarchaeota	Thermoplasmata	Methanomassiliicoccales	Methanomassiliicoccaceae
CAME003.B.00001	0	0	0	0	0	Candidatus Methanoplasma termitum strain MpT1	Archaea	Euryarchaeota	Thermoplasmata	Methanomassiliicoccales	Methanomassiliicoccaceae
CAME004.B.00001	0	0	0	0	0	Candidatus Methylopumilus planktonicus genome assembly Candidatus Methylopumilus planktonicus MMS-2-53	Bacteria	Proteobacteria	Betaproteobacteria	Methylophilales	Methylophilaceae
CAME005.B.00001	1	0	0	0	0	Candidatus Methylopumilus turicensis genome assembly Candidatus Methylopumilus turicensis MMS-10A-171	Bacteria	Proteobacteria	Betaproteobacteria	Methylophilales	Methylophilaceae
CAMI001.B.00001	0	0	0	0	0	Enterobacteriaceae bacterium symbiont of Paracoccus marginatus isolate MEPMAR genome assembly	Bacteria	Proteobacteria	Gammaproteobacteria	Enterobacterales	Enterobacteriaceae
CAMI002.B.00001	0	0	0	0	0	Candidatus Midichloria mitochondrii IricVA	Bacteria	Proteobacteria	Alphaproteobacteria	Rickettsiales	Candidatus Midichloriaceae
CAMO001.B.00001	0	0	0	0	0	Candidatus Moranella endobia PCIT	Bacteria	Proteobacteria	Gammaproteobacteria	Enterobacteriales	Enterobacteriaceae
CAMO001.B.00002	0	0	0	0	0	Candidatus Moranella endobia PCVAL	Bacteria	Proteobacteria	Gammaproteobacteria	Enterobacteriales	Enterobacteriaceae
CANI001.B.00001	0	0	0	0	0	Candidatus Nitrosopumilus sp. AR2	Archaea	Thaumarchaeota	Nitrosopumilales	Nitrosopumilaceae	Nitrosopumilus
CANI002.B.00001	0	0	0	0	0	Ammonia-oxidizing marine archaeon V2	Archaea	Thaumarchaeota	unclassified Thaumarchaeota
CANI003.B.00001	0	0	0	0	0	Candidatus Nitrosopumilus sp. NF5	Archaea	Thaumarchaeota	Nitrosopumilales	Nitrosopumilaceae	Nitrosopumilus
CANI004.B.00001	0	0	0	0	0	Thaumarchaeota archaeon SAT1	Archaea	Thaumarchaeota	unclassified Thaumarchaeota	Candidatus Nitrosotenuis
CANI005.B.00001	0	0	0	0	0	Nitrospira sp. ENR4 genome assembly NiCh1	Bacteria	Nitrospirae	Nitrospirales	Nitrospiraceae	Nitrospira
CANI006.B.00001	1	0	0	0	0	Calditerrivibrio nitroreducens DSM 19672	Bacteria	Deferribacteres	Deferribacterales	Deferribacteraceae
CAOB001.B.00001	2	0	0	0	0	Caldicellulosiruptor obsidiansis OB47	Bacteria	Firmicutes	Clostridia	Thermoanaerobacterales	Thermoanaerobacterales Family III. Incertae Sedis
CAOC001.B.00001	1	0	0	0	0	Capnocytophaga ochracea DSM 7271	Bacteria	Bacteroidetes	Flavobacteriia	Flavobacteriales	Flavobacteriaceae
CAOW001.B.00001	2	0	0	0	0	Caldicellulosiruptor owensensis OL	Bacteria	Firmicutes	Clostridia	Thermoanaerobacterales	Thermoanaerobacterales Family III. Incertae Sedis
CAPA001.B.00001	0	0	0	0	0	Candidatus Pantoea carbekii DNA	Bacteria	Proteobacteria	Gammaproteobacteria	Enterobacterales	Erwiniaceae
CAPA001.B.00002	0	0	0	0	0	Candidatus Pantoea carbekii strain US	Bacteria	Proteobacteria	Gammaproteobacteria	Enterobacteriales	Enterobacteriaceae
CAPA002.B.00001	0	0	0	0	0	Candidatus Paracaedibacter acanthamoebae isolate PRA3	Bacteria	Proteobacteria	Alphaproteobacteria	Rickettsiales	Candidatus Paracaedibacteraceae
CAPE001.B.00001	0	0	0	0	0	Candidatus Pelagibacter sp. IMCC9063	Bacteria	Proteobacteria	Alphaproteobacteria	Pelagibacterales	Pelagibacteraceae
CAPE002.B.00001	0	0	0	0	0	Candidatus Pelagibacter ubique HTCC1062	Bacteria	Proteobacteria	Alphaproteobacteria	Pelagibacterales	Pelagibacteraceae
CAPE003.B.00001	1	0	0	0	0	Campylobacter peloridis LMG 23910	Bacteria	Proteobacteria	Epsilonproteobacteria	Campylobacterales	Campylobacteraceae
CAPH001.B.00001	0	0	0	0	0	Candidatus Phytoplasma mali strain AT complete chromosome	Bacteria	Tenericutes	Mollicutes	Acholeplasmatales	Acholeplasmataceae
CAPH002.B.00001	0	0	0	0	0	Candidatus Phytoplasma australiense complete genome	Bacteria	Tenericutes	Mollicutes	Acholeplasmatales	Acholeplasmataceae
CAPO001.B.00001	0	0	0	0	0	Candidatus Portiera aleyrodidarum BT-B	Bacteria	Proteobacteria	Gammaproteobacteria	Oceanospirillales	Halomonadaceae
CAPO001.B.00002	0	0	0	0	0	Candidatus Portiera aleyrodidarum BT-QVLC	Bacteria	Proteobacteria	Gammaproteobacteria	Oceanospirillales	Halomonadaceae
CAPO001.B.00005	0	0	0	0	0	Candidatus Portiera aleyrodidarum MED (Bemisia tabaci) strain BT-Q	Bacteria	Proteobacteria	Gammaproteobacteria	Oceanospirillales	Halomonadaceae
CAPR001.B.00001	0	0	0	0	0	Candidatus Profftella armatura	Bacteria	Proteobacteria	Betaproteobacteria	Candidatus Profftella
CAPR001.B.00002	0	0	0	0	0	Candidatus Profftella armatura strain YCPA	Bacteria	Proteobacteria	Betaproteobacteria	Candidatus Profftella
CARH001.B.00001	0	0	0	0	0	Candidatus Rhodoluna planktonica strain MWH-Dar1	Bacteria	Actinobacteria	Micrococcales	Microbacteriaceae	Luna cluster
CARI001.B.00001	1	0	0	0	0	Candidatus Riesia pediculicola USDA	Bacteria	Proteobacteria	Gammaproteobacteria	Enterobacteriales	Enterobacteriaceae
CARU001.B.00001	1	0	0	0	0	Candidatus Ruthia magnifica str. Cm (Calyptogena magnifica)	Bacteria	Proteobacteria	Gammaproteobacteria	sulfur-oxidizing symbionts	Candidatus Ruthia
CASA001.B.00001	2	0	0	0	0	Caldicellulosiruptor saccharolyticus DSM 8903	Bacteria	Firmicutes	Clostridia	Thermoanaerobacterales	Thermoanaerobacterales Family III. Incertae Sedis
CASE001.B.00001	0	0	0	0	0	Caulobacter segnis ATCC 21756	Bacteria	Proteobacteria	Alphaproteobacteria	Caulobacterales	Caulobacteraceae
CASO001.B.00001	0	0	1	0	1	Candidatus Sodalis pierantonius str. SOPE	Bacteria	Proteobacteria	Gammaproteobacteria	Enterobacteriales	Enterobacteriaceae
CASO002.B.00001	1	0	0	0	0	Solibacter usitatus Ellin6076	Bacteria	Acidobacteria	Solibacteres	Solibacterales	Solibacteraceae
CASP002.B.00001	1	0	0	0	0	Campylobacter sp. RM16704	Bacteria	Proteobacteria	Epsilonproteobacteria	Campylobacterales	Campylobacteraceae
CASP005.B.00001	0	0	0	0	0	Carnobacterium sp. 17-4	Bacteria	Firmicutes	Bacilli	Lactobacillales	Carnobacteriaceae
CASP007.B.00001	0	1	1	1	3	Caulobacter sp. K31	Bacteria	Proteobacteria	Alphaproteobacteria	Caulobacterales	Caulobacteraceae
CASU001.B.00001	1	0	0	0	0	Campylobacter subantarcticus LMG 24374	Bacteria	Proteobacteria	Epsilonproteobacteria	Campylobacterales	Campylobacteraceae
CASU001.B.00002	1	0	0	0	0	Campylobacter subantarcticus LMG 24377	Bacteria	Proteobacteria	Epsilonproteobacteria	Campylobacterales	Campylobacteraceae
CASU002.B.00001	2	0	0	0	0	Thermoanaerobacter tengcongensis MB4	Bacteria	Firmicutes	Clostridia	Thermoanaerobacterales	Thermoanaerobacteraceae
CATA001.B.00001	0	0	0	0	0	Candidatus Tachikawaea gelatinosa DNA	Bacteria	Proteobacteria	Gammaproteobacteria	Enterobacterales	Enterobacteriaceae
CATH002.B.00001	0	0	0	0	0	Thermodesulfobacteriaceae bacterium TF1 DNA	Bacteria	Thermodesulfobacteria	Thermodesulfobacteriales	Thermodesulfobacteriaceae	Caldimicrobium
CAUR001.B.00001	1	0	0	0	0	Campylobacter ureolyticus RIGS 9880	Bacteria	Proteobacteria	Epsilonproteobacteria	Campylobacterales	Campylobacteraceae
CAVE001.B.00001	1	0	0	0	0	Candidatus Vesicomyosocius okutanii HA DNA	Bacteria	Proteobacteria	Gammaproteobacteria	sulfur-oxidizing symbionts
CAVO001.B.00001	1	0	0	0	0	Campylobacter volucris LMG 24379	Bacteria	Proteobacteria	Epsilonproteobacteria	Campylobacterales	Campylobacteraceae
CAXI001.B.00001	0	0	0	0	0	Candidatus Xiphinematobacter sp. Idaho Grape	Bacteria	Verrucomicrobia	Spartobacteria	Candidatus Xiphinematobacter
CEAL001.B.00001	0	0	0	0	0	Cellulophaga algicola DSM 14237	Bacteria	Bacteroidetes	Flavobacteriia	Flavobacteriales	Flavobacteriaceae
CEBA001.B.00001	0	0	0	0	0	Cellulophaga baltica 18	Bacteria	Bacteroidetes	Flavobacteriia	Flavobacteriales	Flavobacteriaceae
CEBA001.B.00002	0	0	0	0	0	Cellulophaga baltica NN016038	Bacteria	Bacteroidetes	Flavobacteriia	Flavobacteriales	Flavobacteriaceae
CEFI001.B.00001	0	0	0	0	0	Cellulomonas fimi ATCC 484	Bacteria	Actinobacteria	Micrococcales	Cellulomonadaceae	Cellulomonas
CEFL001.B.00001	0	0	0	0	0	Cellulomonas flavigena DSM 20109	Bacteria	Actinobacteria	Micrococcales	Cellulomonadaceae	Cellulomonas
CEGI001.B.00001	0	0	0	0	0	[Cellvibrio] gilvus ATCC 13127	Bacteria	Actinobacteria	Micrococcales	Cellulomonadaceae	Cellulomonas
CEIN001.B.00001	0	1	1	1	3	Celeribacter indicus strain P73	Bacteria	Proteobacteria	Alphaproteobacteria	Rhodobacterales	Rhodobacteraceae
CEJA001.B.00001	0	0	0	0	0	Cellvibrio japonicus Ueda107	Bacteria	Proteobacteria	Gammaproteobacteria	Cellvibrionales	Cellvibrionaceae
CELY001.B.00001	0	0	0	0	0	Cellulophaga lytica DSM 7489	Bacteria	Bacteroidetes	Flavobacteriia	Flavobacteriales	Flavobacteriaceae
CELY001.B.00002	0	0	0	0	0	Cellulophaga lytica strain HI1	Bacteria	Bacteroidetes	Flavobacteriia	Flavobacteriales	Flavobacteriaceae
CEMA001.B.00001	0	0	0	0	0	Celeribacter marinus strain IMCC 12053	Bacteria	Proteobacteria	Alphaproteobacteria	Rhodobacterales	Rhodobacteraceae
CENE001.B.00001	2	1	1	1	3	Cedecea neteri strain SSMD04	Bacteria	Proteobacteria	Gammaproteobacteria	Enterobacteriales	Enterobacteriaceae
CENE001.B.00002	2	1	1	1	3	Cedecea neteri strain M006	Bacteria	Proteobacteria	Gammaproteobacteria	Enterobacteriales	Enterobacteriaceae
CENE001.B.00003	2	1	1	1	3	Cedecea neteri strain ND14a	Bacteria	Proteobacteria	Gammaproteobacteria	Enterobacteriales	Enterobacteriaceae
CENE001.B.00004	1	1	1	1	3	Cedecea neteri strain ND14b	Bacteria	Proteobacteria	Gammaproteobacteria	Enterobacteriales	Enterobacteriaceae
CHAB001.B.00001	0	0	0	0	0	Chlamydophila abortus strain S26/3	Bacteria	Chlamydiae	Chlamydiales	Chlamydiaceae	Chlamydia/Chlamydophila group
CHAB001.B.00002	0	0	0	0	0	Chlamydophila abortus genome assembly CAAB7	Bacteria	Chlamydiae	Chlamydiales	Chlamydiaceae	Chlamydia/Chlamydophila group
CHAB001.B.00003	0	0	0	0	0	Chlamydophila abortus strain 1H genome assembly	Bacteria	Chlamydiae	Chlamydiales	Chlamydiaceae	Chlamydia/Chlamydophila group
CHAU001.B.00001	1	0	0	0	0	Chloroflexus aurantiacus J-10-fl chromosome	Bacteria	Chloroflexi	Chloroflexia	Chloroflexales	Chloroflexineae
CHAV001.B.00001	0	0	0	0	0	Chlamydia avium 10DC88	Bacteria	Chlamydiae	Chlamydiales	Chlamydiaceae	Chlamydia/Chlamydophila group
CHCA001.B.00001	0	0	0	0	0	Chlamydophila caviae GPIC	Bacteria	Chlamydiae	Chlamydiales	Chlamydiaceae	Chlamydia/Chlamydophila group
CHCR001.B.00001	1	0	0	0	0	Chondromyces crocatus strain Cm c5	Bacteria	Proteobacteria	Deltaproteobacteria	Myxococcales	Sorangiineae
CHGA001.B.00001	0	0	0	0	0	Chryseobacterium gallinarum strain DSM 27622	Bacteria	Bacteroidetes	Flavobacteriia	Flavobacteriales	Flavobacteriaceae
CHLI001.B.00001	1	0	0	0	0	Chlorobium limicola DSM 245	Bacteria	Chlorobi	Chlorobia	Chlorobiales	Chlorobiaceae
CHLI002.B.00001	1	0	0	0	0	Chlorobaculum limnaeum strain DSM 1677	Bacteria	Chlorobi	Chlorobia	Chlorobiales	Chlorobiaceae
CHMU001.B.00001	1	1	1	1	3	Serratia multitudinisentens RB-25	Bacteria	Proteobacteria	Gammaproteobacteria	Enterobacteriales	Enterobacteriaceae
CHMU002.B.00001	0	0	0	0	0	Chlamydia muridarum Nigg	Bacteria	Chlamydiae	Chlamydiales	Chlamydiaceae	Chlamydia/Chlamydophila group
CHMU002.B.00002	0	0	0	0	0	Chlamydia muridarum str. Nigg 2 MCR	Bacteria	Chlamydiae	Chlamydiales	Chlamydiaceae	Chlamydia/Chlamydophila group
CHMU002.B.00003	0	0	0	0	0	Chlamydia muridarum strain Nigg3 clone G0.1.1	Bacteria	Chlamydiae	Chlamydiales	Chlamydiaceae	Chlamydia/Chlamydophila group
CHMU002.B.00004	0	0	0	0	0	Chlamydia muridarum strain Nigg3 clone G28.38.1	Bacteria	Chlamydiae	Chlamydiales	Chlamydiaceae	Chlamydia/Chlamydophila group
CHMU002.B.00005	0	0	0	0	0	Chlamydia muridarum strain Nigg3	Bacteria	Chlamydiae	Chlamydiales	Chlamydiaceae	Chlamydia/Chlamydophila group
CHMU002.B.00006	0	0	0	0	0	Chlamydia muridarum str. Nigg3 CMUT3-5 strain Nigg	Bacteria	Chlamydiae	Chlamydiales	Chlamydiaceae	Chlamydia/Chlamydophila group
CHMU002.B.00007	0	0	0	0	0	Chlamydia muridarum str. Nigg CM972	Bacteria	Chlamydiae	Chlamydiales	Chlamydiaceae	Chlamydia/Chlamydophila group
CHPE001.B.00001	0	0	0	0	0	Chlamydophila pecorum E58	Bacteria	Chlamydiae	Chlamydiales	Chlamydiaceae	Chlamydia/Chlamydophila group
CHPE001.B.00002	0	0	0	0	0	Chlamydia pecorum PV3056/3	Bacteria	Chlamydiae	Chlamydiales	Chlamydiaceae	Chlamydia/Chlamydophila group
CHPN001.B.00002	0	0	0	0	0	Chlamydophila pneumoniae CWL029 chromosome	Bacteria	Chlamydiae	Chlamydiales	Chlamydiaceae	Chlamydia/Chlamydophila group
CHPN001.B.00003	0	0	0	0	0	Chlamydophila pneumoniae J138 genomic DNA	Bacteria	Chlamydiae	Chlamydiales	Chlamydiaceae	Chlamydia/Chlamydophila group
CHPN001.B.00004	0	0	0	0	0	Chlamydophila pneumoniae LPCoLN	Bacteria	Chlamydiae	Chlamydiales	Chlamydiaceae	Chlamydia/Chlamydophila group
CHPN001.B.00005	0	0	0	0	0	Chlamydia pneumoniae genome assembly Wien1	Bacteria	Chlamydiae	Chlamydiales	Chlamydiaceae	Chlamydia/Chlamydophila group
CHPN001.B.00008	0	0	0	0	0	Chlamydia pneumoniae genome assembly Wien3	Bacteria	Chlamydiae	Chlamydiales	Chlamydiaceae	Chlamydia/Chlamydophila group
CHPS001.B.00002	0	0	0	0	0	Chlamydophila psittaci 6BC	Bacteria	Chlamydiae	Chlamydiales	Chlamydiaceae	Chlamydia/Chlamydophila group
CHPS001.B.00003	0	0	0	0	0	Chlamydophila psittaci C19/98	Bacteria	Chlamydiae	Chlamydiales	Chlamydiaceae	Chlamydia/Chlamydophila group
CHPS001.B.00004	0	0	0	0	0	Chlamydophila psittaci 01DC11	Bacteria	Chlamydiae	Chlamydiales	Chlamydiaceae	Chlamydia/Chlamydophila group
CHPS001.B.00005	0	0	0	0	0	Chlamydophila psittaci 02DC15	Bacteria	Chlamydiae	Chlamydiales	Chlamydiaceae	Chlamydia/Chlamydophila group
CHPS001.B.00006	0	0	0	0	0	Chlamydophila psittaci 08DC60	Bacteria	Chlamydiae	Chlamydiales	Chlamydiaceae	Chlamydia/Chlamydophila group
CHPS001.B.00008	0	0	0	0	0	Chlamydia psittaci GR9	Bacteria	Chlamydiae	Chlamydiales	Chlamydiaceae	Chlamydia/Chlamydophila group
CHPS001.B.00009	0	0	0	0	0	Chlamydia psittaci MN	Bacteria	Chlamydiae	Chlamydiales	Chlamydiaceae	Chlamydia/Chlamydophila group
CHPS001.B.00010	0	0	0	0	0	Chlamydia psittaci VS225	Bacteria	Chlamydiae	Chlamydiales	Chlamydiaceae	Chlamydia/Chlamydophila group
CHPS001.B.00011	0	0	0	0	0	Chlamydia psittaci WS/RT/E30	Bacteria	Chlamydiae	Chlamydiales	Chlamydiaceae	Chlamydia/Chlamydophila group
CHPS001.B.00012	0	0	0	0	0	Chlamydia psittaci M56	Bacteria	Chlamydiae	Chlamydiales	Chlamydiaceae	Chlamydia/Chlamydophila group
CHPS001.B.00013	0	0	0	0	0	Chlamydia psittaci WC	Bacteria	Chlamydiae	Chlamydiales	Chlamydiaceae	Chlamydia/Chlamydophila group
CHSA001.B.00001	0	0	0	0	0	Chromohalobacter salexigens DSM 3043	Bacteria	Proteobacteria	Gammaproteobacteria	Oceanospirillales	Halomonadaceae
CHSP001.B.00001	0	0	0	0	0	Chryseobacterium sp. IHB B 10212 strain IHBB 10212	Bacteria	Bacteroidetes	Flavobacteriia	Flavobacteriales	Flavobacteriaceae
CHSP002.B.00001	0	1	1	1	3	Chelatococcus sp. CO-6	Bacteria	Proteobacteria	Alphaproteobacteria	Rhizobiales	Beijerinckiaceae
CHSP005.B.00001	1	0	0	0	0	Chloroflexus sp. Y-400-fl	Bacteria	Chloroflexi	Chloroflexia	Chloroflexales	Chloroflexineae
CHTH001.B.00001	1	0	0	0	0	Chloroherpeton thalassium ATCC 35110	Bacteria	Chlorobi	Chlorobia	Chlorobiales	Chlorobiaceae
CHTR001.B.00001	0	0	0	0	0	Chlamydia trachomatis D/UW-3/CX chromosome	Bacteria	Chlamydiae	Chlamydiales	Chlamydiaceae	Chlamydia/Chlamydophila group
CHTR001.B.00003	0	0	0	0	0	Chlamydia trachomatis B/TZ1A828/OT	Bacteria	Chlamydiae	Chlamydiales	Chlamydiaceae	Chlamydia/Chlamydophila group
CHTR001.B.00004	0	0	0	0	0	Chlamydia trachomatis B/Jali20/OT	Bacteria	Chlamydiae	Chlamydiales	Chlamydiaceae	Chlamydia/Chlamydophila group
CHTR001.B.00007	0	0	0	0	0	Chlamydia trachomatis D-EC	Bacteria	Chlamydiae	Chlamydiales	Chlamydiaceae	Chlamydia/Chlamydophila group
CHTR001.B.00008	0	0	0	0	0	Chlamydia trachomatis E/150	Bacteria	Chlamydiae	Chlamydiales	Chlamydiaceae	Chlamydia/Chlamydophila group
CHTR001.B.00009	0	0	0	0	0	Chlamydia trachomatis G/9768	Bacteria	Chlamydiae	Chlamydiales	Chlamydiaceae	Chlamydia/Chlamydophila group
CHTR001.B.00011	0	0	0	0	0	Chlamydia trachomatis G/11074	Bacteria	Chlamydiae	Chlamydiales	Chlamydiaceae	Chlamydia/Chlamydophila group
CHTR001.B.00012	0	0	0	0	0	Chlamydia trachomatis E/11023	Bacteria	Chlamydiae	Chlamydiales	Chlamydiaceae	Chlamydia/Chlamydophila group
CHTR001.B.00013	0	0	0	0	0	Chlamydia trachomatis G/9301	Bacteria	Chlamydiae	Chlamydiales	Chlamydiaceae	Chlamydia/Chlamydophila group
CHTR001.B.00015	0	0	0	0	0	Chlamydia trachomatis Sweden2	Bacteria	Chlamydiae	Chlamydiales	Chlamydiaceae	Chlamydia/Chlamydophila group
CHTR001.B.00016	0	0	0	0	0	Chlamydia trachomatis L2c	Bacteria	Chlamydiae	Chlamydiales	Chlamydiaceae	Chlamydia/Chlamydophila group
CHTR001.B.00017	0	0	0	0	0	Chlamydia trachomatis A2497	Bacteria	Chlamydiae	Chlamydiales	Chlamydiaceae	Chlamydia/Chlamydophila group
CHTR001.B.00019	0	0	0	0	0	Chlamydia trachomatis E/SW3 complete genome	Bacteria	Chlamydiae	Chlamydiales	Chlamydiaceae	Chlamydia/Chlamydophila group
CHTR001.B.00020	0	0	0	0	0	Chlamydia trachomatis F/SW4 complete genome	Bacteria	Chlamydiae	Chlamydiales	Chlamydiaceae	Chlamydia/Chlamydophila group
CHTR001.B.00024	0	0	0	0	0	Chlamydia trachomatis E/Bour complete genome	Bacteria	Chlamydiae	Chlamydiales	Chlamydiaceae	Chlamydia/Chlamydophila group
CHTR001.B.00026	0	0	0	0	0	Chlamydia trachomatis Ia/SotonIa3 complete genome	Bacteria	Chlamydiae	Chlamydiales	Chlamydiaceae	Chlamydia/Chlamydophila group
CHTR001.B.00027	0	0	0	0	0	Chlamydia trachomatis L1/440/LN complete genome	Bacteria	Chlamydiae	Chlamydiales	Chlamydiaceae	Chlamydia/Chlamydophila group
CHTR001.B.00028	0	0	0	0	0	Chlamydia trachomatis L1/115 complete genome	Bacteria	Chlamydiae	Chlamydiales	Chlamydiaceae	Chlamydia/Chlamydophila group
CHTR001.B.00032	0	0	0	0	0	Chlamydia trachomatis L2b/UCH-2 complete genome	Bacteria	Chlamydiae	Chlamydiales	Chlamydiaceae	Chlamydia/Chlamydophila group
CHTR001.B.00033	0	0	0	0	0	Chlamydia trachomatis L2b/795 complete genome	Bacteria	Chlamydiae	Chlamydiales	Chlamydiaceae	Chlamydia/Chlamydophila group
CHTR001.B.00035	0	0	0	0	0	Chlamydia trachomatis L2/434/Bu(i)	Bacteria	Chlamydiae	Chlamydiales	Chlamydiaceae	Chlamydia/Chlamydophila group
CHTR001.B.00036	0	0	0	0	0	Chlamydia trachomatis L2/434/Bu(f)	Bacteria	Chlamydiae	Chlamydiales	Chlamydiaceae	Chlamydia/Chlamydophila group
CHTR001.B.00039	0	0	0	0	0	Chlamydia trachomatis RC-F(s)/852	Bacteria	Chlamydiae	Chlamydiales	Chlamydiaceae	Chlamydia/Chlamydophila group
CHTR001.B.00040	0	0	0	0	0	Chlamydia trachomatis RC-J/943	Bacteria	Chlamydiae	Chlamydiales	Chlamydiaceae	Chlamydia/Chlamydophila group
CHTR001.B.00041	0	0	0	0	0	Chlamydia trachomatis RC-J/953	Bacteria	Chlamydiae	Chlamydiales	Chlamydiaceae	Chlamydia/Chlamydophila group
CHTR001.B.00042	0	0	0	0	0	Chlamydia trachomatis RC-L2(s)/3	Bacteria	Chlamydiae	Chlamydiales	Chlamydiaceae	Chlamydia/Chlamydophila group
CHTR001.B.00043	0	0	0	0	0	Chlamydia trachomatis RC-F(s)/342	Bacteria	Chlamydiae	Chlamydiales	Chlamydiaceae	Chlamydia/Chlamydophila group
CHTR001.B.00044	0	0	0	0	0	Chlamydia trachomatis RC-J(s)/122	Bacteria	Chlamydiae	Chlamydiales	Chlamydiaceae	Chlamydia/Chlamydophila group
CHTR001.B.00045	0	0	0	0	0	Chlamydia trachomatis RC-J/966	Bacteria	Chlamydiae	Chlamydiales	Chlamydiaceae	Chlamydia/Chlamydophila group
CHTR001.B.00046	0	0	0	0	0	Chlamydia trachomatis J/6276tet1	Bacteria	Chlamydiae	Chlamydiales	Chlamydiaceae	Chlamydia/Chlamydophila group
CHTR001.B.00047	0	0	0	0	0	Chlamydia trachomatis RC-J/971	Bacteria	Chlamydiae	Chlamydiales	Chlamydiaceae	Chlamydia/Chlamydophila group
CHTR001.B.00048	0	0	0	0	0	Chlamydia trachomatis RC-L2/55	Bacteria	Chlamydiae	Chlamydiales	Chlamydiaceae	Chlamydia/Chlamydophila group
CHTR001.B.00049	0	0	0	0	0	Chlamydia trachomatis C/TW-3	Bacteria	Chlamydiae	Chlamydiales	Chlamydiaceae	Chlamydia/Chlamydophila group
CHTR001.B.00051	0	0	0	0	0	Chlamydia trachomatis strain F/6-94	Bacteria	Chlamydiae	Chlamydiales	Chlamydiaceae	Chlamydia/Chlamydophila group
CHTR001.B.00053	0	0	0	0	0	Chlamydia trachomatis strain D/13-96	Bacteria	Chlamydiae	Chlamydiales	Chlamydiaceae	Chlamydia/Chlamydophila group
CHTR001.B.00054	0	0	0	0	0	Chlamydia trachomatis strain J/31-98	Bacteria	Chlamydiae	Chlamydiales	Chlamydiaceae	Chlamydia/Chlamydophila group
CHTR001.B.00062	0	0	0	0	0	Chlamydia trachomatis strain E-160	Bacteria	Chlamydiae	Chlamydiales	Chlamydiaceae	Chlamydia/Chlamydophila group
CHTR001.B.00063	0	0	0	0	0	Chlamydia trachomatis strain E-547	Bacteria	Chlamydiae	Chlamydiales	Chlamydiaceae	Chlamydia/Chlamydophila group
CHTR001.B.00064	0	0	0	0	0	Chlamydia trachomatis strain E-8873	Bacteria	Chlamydiae	Chlamydiales	Chlamydiaceae	Chlamydia/Chlamydophila group
CHVA001.B.00001	2	1	1	1	3	Chromobacterium vaccinii strain 21-1	Bacteria	Proteobacteria	Betaproteobacteria	Neisseriales	Chromobacteriaceae
CIAM001.B.00001	2	1	1	1	3	Citrobacter amalonaticus Y19	Bacteria	Proteobacteria	Gammaproteobacteria	Enterobacterales	Enterobacteriaceae
CIFR001.B.00001	2	1	1	1	3	Citrobacter freundii CFNIH1	Bacteria	Proteobacteria	Gammaproteobacteria	Enterobacteriales	Enterobacteriaceae
CIFR001.B.00003	2	1	1	1	3	Citrobacter freundii strain CAV1741	Bacteria	Proteobacteria	Gammaproteobacteria	Enterobacteriales	Enterobacteriaceae
CIFR001.B.00004	2	1	1	1	3	Citrobacter freundii strain P10159	Bacteria	Proteobacteria	Gammaproteobacteria	Enterobacteriales	Enterobacteriaceae
CIFR001.B.00005	2	1	1	1	3	Citrobacter freundii strain B38	Bacteria	Proteobacteria	Gammaproteobacteria	Enterobacteriales	Enterobacteriaceae
CIRO001.B.00001	2	1	1	1	3	Citrobacter rodentium ICC168	Bacteria	Proteobacteria	Gammaproteobacteria	Enterobacteriales	Enterobacteriaceae
CISP002.B.00001	2	1	1	1	3	Citrobacter sp. FDAARGOS_156	Bacteria	Proteobacteria	Gammaproteobacteria	Enterobacteriales	Enterobacteriaceae
CLAC001.B.00001	3	0	0	0	0	Clostridium acetobutylicum ATCC 824 chromosome	Bacteria	Firmicutes	Clostridia	Clostridiales	Clostridiaceae
CLAC001.B.00002	3	0	0	0	0	Clostridium acetobutylicum EA 2018	Bacteria	Firmicutes	Clostridia	Clostridiales	Clostridiaceae
CLAC003.B.00001	2	0	0	0	0	Clostridium aceticum strain DSM 1496	Bacteria	Firmicutes	Clostridia	Clostridiales	Clostridiaceae
CLAU001.B.00001	2	0	0	0	0	Clostridium autoethanogenum DSM 10061	Bacteria	Firmicutes	Clostridia	Clostridiales	Clostridiaceae
CLBE001.B.00001	2	0	0	0	0	Clostridium beijerinckii NCIMB 8052	Bacteria	Firmicutes	Clostridia	Clostridiales	Clostridiaceae
CLBE001.B.00002	2	0	0	0	0	Clostridium beijerinckii ATCC 35702	Bacteria	Firmicutes	Clostridia	Clostridiales	Clostridiaceae
CLBO001.B.00001	2	0	0	0	0	Clostridium bornimense replicon M2/40_rep1	Bacteria	Firmicutes	Clostridia	Clostridiales	Clostridiaceae
CLBO002.B.00002	2	0	0	0	0	Clostridium botulinum A str. Hall chromosome	Bacteria	Firmicutes	Clostridia	Clostridiales	Clostridiaceae
CLBO002.B.00004	2	0	0	0	0	Clostridium botulinum B1 str. Okra	Bacteria	Firmicutes	Clostridia	Clostridiales	Clostridiaceae
CLBO002.B.00005	2	0	0	0	0	Clostridium botulinum A3 str. Loch Maree	Bacteria	Firmicutes	Clostridia	Clostridiales	Clostridiaceae
CLBO002.B.00007	2	0	0	0	0	Clostridium botulinum E3 str. Alaska E43	Bacteria	Firmicutes	Clostridia	Clostridiales	Clostridiaceae
CLBO002.B.00009	2	0	0	0	0	Clostridium botulinum A2 str. Kyoto	Bacteria	Firmicutes	Clostridia	Clostridiales	Clostridiaceae
CLBO002.B.00011	1	0	0	0	0	Clostridium botulinum F str. 230613	Bacteria	Firmicutes	Clostridia	Clostridiales	Clostridiaceae
CLBO002.B.00012	2	0	0	0	0	Clostridium botulinum BKT015925	Bacteria	Firmicutes	Clostridia	Clostridiales	Clostridiaceae
CLBO002.B.00013	2	0	0	0	0	Clostridium botulinum H04402 065	Bacteria	Firmicutes	Clostridia	Clostridiales	Clostridiaceae
CLBO002.B.00014	2	0	0	0	0	Clostridium botulinum B str. Eklund 17B(NRP)	Bacteria	Firmicutes	Clostridia	Clostridiales	Clostridiaceae
CLBU001.B.00001	3	0	0	0	0	Clostridium butyricum strain KNU-L09 chromosome 1	Bacteria	Firmicutes	Clostridia	Clostridiales	Clostridiaceae
CLBU001.B.00003	3	0	0	0	0	Clostridium butyricum strain TOA chromosome 1	Bacteria	Firmicutes	Clostridia	Clostridiales	Clostridiaceae
CLCE001.B.00001	2	0	0	0	0	Clostridium cellulovorans 743B	Bacteria	Firmicutes	Clostridia	Clostridiales	Clostridiaceae
CLCE003.B.00001	1	0	0	0	0	[Clostridium] cellulosi genome assembly DG5	Bacteria	Firmicutes	Clostridia	Clostridiales	Ruminococcaceae
CLCL001.B.00001	2	0	0	0	0	Clostridium clariflavum DSM 19732	Bacteria	Firmicutes	Clostridia	Clostridiales	Ruminococcaceae
CLDI001.B.00001	2	0	0	0	0	Peptoclostridium difficile 630	Bacteria	Firmicutes	Clostridia	Clostridiales	Peptostreptococcaceae
CLDI001.B.00003	2	0	0	0	0	Clostridium difficile complete genome	Bacteria	Firmicutes	Clostridia	Clostridiales	Peptostreptococcaceae
CLDI001.B.00006	2	0	0	0	0	Peptoclostridium difficile strain 08ACD0030	Bacteria	Firmicutes	Clostridia	Clostridiales	Peptostreptococcaceae
CLFO001.B.00001	2	0	0	0	0	Clostridium formicaceticum strain ATCC 27076	Bacteria	Firmicutes	Clostridia	Clostridiales	Clostridiaceae
CLKL001.B.00001	2	0	0	0	0	Clostridium kluyveri NBRC 12016 DNA	Bacteria	Firmicutes	Clostridia	Clostridiales	Clostridiaceae
CLKL001.B.00002	2	0	0	0	0	Clostridium kluyveri DSM 555	Bacteria	Firmicutes	Clostridia	Clostridiales	Clostridiaceae
CLLE001.B.00001	2	0	0	0	0	Clostridium lentocellum DSM 5427	Bacteria	Firmicutes	Clostridia	Clostridiales	Lachnospiraceae
CLMI001.B.00001	0	0	0	0	0	Clavibacter michiganensis subsp. michiganensis NCPPB 382 complete genome	Bacteria	Actinobacteria	Micrococcales	Microbacteriaceae	Clavibacter
CLMI001.B.00002	0	0	0	0	0	Clavibacter michiganensis subsp. sepedonicus complete genome	Bacteria	Actinobacteria	Micrococcales	Microbacteriaceae	Clavibacter
CLMI001.B.00004	0	0	0	0	0	Clavibacter michiganensis subsp. insidiosus strain R1-1	Bacteria	Actinobacteria	Micrococcales	Microbacteriaceae	Clavibacter
CLMI001.B.00005	0	0	0	0	0	Clavibacter michiganensis strain PF008	Bacteria	Actinobacteria	Micrococcales	Microbacteriaceae	Clavibacter
CLNO001.B.00001	2	0	0	0	0	Clostridium novyi NT	Bacteria	Firmicutes	Clostridia	Clostridiales	Clostridiaceae
CLPA001.B.00001	2	0	0	0	0	Clostridium pasteurianum BC1	Bacteria	Firmicutes	Clostridia	Clostridiales	Clostridiaceae
CLPA001.B.00002	2	0	0	0	0	Clostridium pasteurianum NRRL B-598	Bacteria	Firmicutes	Clostridia	Clostridiales	Clostridiaceae
CLPA001.B.00003	2	0	0	0	0	Clostridium pasteurianum DSM 525 = ATCC 6013	Bacteria	Firmicutes	Clostridia	Clostridiales	Clostridiaceae
CLPA001.B.00004	2	0	0	0	0	Clostridium pasteurianum DSM 525 = ATCC 6013	Bacteria	Firmicutes	Clostridia	Clostridiales	Clostridiaceae
CLPA001.B.00006	2	0	0	0	0	Clostridium pasteurianum strain M150B	Bacteria	Firmicutes	Clostridia	Clostridiales	Clostridiaceae
CLPE001.B.00001	2	0	0	0	0	Clostridium perfringens str. 13 DNA	Bacteria	Firmicutes	Clostridia	Clostridiales	Clostridiaceae
CLPE001.B.00002	2	0	0	0	0	Clostridium perfringens ATCC 13124	Bacteria	Firmicutes	Clostridia	Clostridiales	Clostridiaceae
CLPE001.B.00003	2	0	0	0	0	Clostridium perfringens strain FORC_003	Bacteria	Firmicutes	Clostridia	Clostridiales	Clostridiaceae
CLPE001.B.00004	2	0	0	0	0	Clostridium perfringens strain JP55	Bacteria	Firmicutes	Clostridia	Clostridiales	Clostridiaceae
CLPE001.B.00005	2	0	0	0	0	Clostridium perfringens strain JP838	Bacteria	Firmicutes	Clostridia	Clostridiales	Clostridiaceae
CLPE001.B.00006	2	0	0	0	0	Clostridium perfringens strain FORC_025	Bacteria	Firmicutes	Clostridia	Clostridiales	Clostridiaceae
CLPO001.B.00001	0	0	0	0	0	Cloacibacillus porcorum strain CL-84	Bacteria	Synergistetes	Synergistia	Synergistales	Synergistaceae
CLSA001.B.00001	4	0	0	0	0	Clostridium saccharobutylicum DSM 13864	Bacteria	Firmicutes	Clostridia	Clostridiales	Clostridiaceae
CLSA003.B.00001	1	0	0	0	0	Clostridium saccharolyticum WM1	Bacteria	Firmicutes	Clostridia	Clostridiales	Lachnospiraceae
CLSC001.B.00001	2	0	0	0	0	Clostridium scatologenes strain ATCC 25775	Bacteria	Firmicutes	Clostridia	Clostridiales	Clostridiaceae
CLSP001.B.00001	1	0	0	0	0	Clostridium sp. SY8519 DNA	Bacteria	Firmicutes	Clostridia	Clostridiales	Clostridiaceae
CLSP002.B.00001	2	0	0	0	0	Clostridium sporogenes strain NCIMB 10696	Bacteria	Firmicutes	Clostridia	Clostridiales	Clostridiaceae
CLSP002.B.00002	2	0	0	0	0	Clostridium sporogenes strain DSM 795	Bacteria	Firmicutes	Clostridia	Clostridiales	Clostridiaceae
CLST001.B.00001	2	0	0	0	0	Clostridium stercorarium subsp. stercorarium DSM 8532	Bacteria	Firmicutes	Clostridia	Clostridiales	Ruminococcaceae
CLST001.B.00002	2	0	0	0	0	Clostridium stercorarium subsp. stercorarium DSM 8532	Bacteria	Firmicutes	Clostridia	Clostridiales	Ruminococcaceae
CLST001.B.00003	1	0	0	0	0	[Clostridium] stercorarium subsp. thermolacticum DSM 2910	Bacteria	Firmicutes	Clostridia	Clostridiales	Ruminococcaceae
CLST001.B.00004	2	0	0	0	0	[Clostridium] stercorarium subsp. leptospartum DSM 9219	Bacteria	Firmicutes	Clostridia	Clostridiales	Ruminococcaceae
CLTA001.B.00001	2	0	0	0	0	Clostridium taeniosporum strain 1/k	Bacteria	Firmicutes	Clostridia	Clostridiales	Clostridiaceae
CLTE001.B.00001	2	0	0	0	0	Clostridium tetani E88	Bacteria	Firmicutes	Clostridia	Clostridiales	Clostridiaceae
CLTE001.B.00002	1	0	0	0	0	Clostridium tetani 12124569 main chromosome	Bacteria	Firmicutes	Clostridia	Clostridiales	Clostridiaceae
CLTY001.B.00001	2	0	0	0	0	Clostridium tyrobutyricum strain KCTC 5387	Bacteria	Firmicutes	Clostridia	Clostridiales	Clostridiaceae
COAK001.B.00001	2	0	0	0	0	Coraliomargarita akajimensis DSM 45221	Bacteria	Verrucomicrobia	Opitutae	Puniceicoccales	Puniceicoccaceae
COAR001.B.00001	0	0	0	0	0	Collimonas arenae strain Cal35	Bacteria	Proteobacteria	Betaproteobacteria	Burkholderiales	Oxalobacteraceae
COAR001.B.00002	0	0	0	0	0	Collimonas arenae strain Ter10	Bacteria	Proteobacteria	Betaproteobacteria	Burkholderiales	Oxalobacteraceae
COAR001.B.00003	0	0	0	0	0	Collimonas arenae strain Ter282	Bacteria	Proteobacteria	Betaproteobacteria	Burkholderiales	Oxalobacteraceae
COAR002.B.00001	0	0	0	0	0	Corynebacterium argentoratense DSM 44202	Bacteria	Actinobacteria	Corynebacteriales	Corynebacteriaceae	Corynebacterium
COAT001.B.00001	0	0	0	0	0	Corynebacterium atypicum strain R2070	Bacteria	Actinobacteria	Corynebacteriales	Corynebacteriaceae	Corynebacterium
COAU001.B.00001	0	0	0	0	0	Corynebacterium aurimucosum ATCC 700975	Bacteria	Actinobacteria	Corynebacteriales	Corynebacteriaceae	Corynebacterium
COBA001.B.00001	1	1	1	1	3	Comamonadaceae bacterium A1 DNA	Bacteria	Proteobacteria	Betaproteobacteria	Burkholderiales	Comamonadaceae
COBA002.B.00001	1	0	1	1	2	Comamonadaceae bacterium B1 DNA	Bacteria	Proteobacteria	Betaproteobacteria	Burkholderiales	Comamonadaceae
COBA003.B.00001	2	0	0	0	0	Coriobacteriaceae bacterium 68-1-3	Bacteria	Actinobacteria	Coriobacteriia	Coriobacteriales	Coriobacteriaceae
COBU001.B.00001	0	0	0	0	0	Coxiella burnetii RSA 493 chromosome	Bacteria	Proteobacteria	Gammaproteobacteria	Legionellales	Coxiellaceae
COBU001.B.00002	0	0	0	0	0	Coxiella burnetii Dugway 5J108-111	Bacteria	Proteobacteria	Gammaproteobacteria	Legionellales	Coxiellaceae
COBU001.B.00003	0	0	0	0	0	Coxiella burnetii RSA 331	Bacteria	Proteobacteria	Gammaproteobacteria	Legionellales	Coxiellaceae
COBU001.B.00004	0	0	0	0	0	Coxiella burnetii CbuG_Q212	Bacteria	Proteobacteria	Gammaproteobacteria	Legionellales	Coxiellaceae
COBU001.B.00005	0	0	0	0	0	Coxiella burnetii CbuK_Q154	Bacteria	Proteobacteria	Gammaproteobacteria	Legionellales	Coxiellaceae
COBU001.B.00006	0	0	0	0	0	Coxiella burnetii Z3055 complete genome	Bacteria	Proteobacteria	Gammaproteobacteria	Legionellales	Coxiellaceae
COBU001.B.00007	0	0	0	0	0	Coxiella burnetii strain 3262	Bacteria	Proteobacteria	Gammaproteobacteria	Legionellales	Coxiellaceae
COCA001.B.00001	0	0	0	0	0	Corynebacterium casei LMG S-19264	Bacteria	Actinobacteria	Corynebacteriales	Corynebacteriaceae	Corynebacterium
COCA002.B.00001	0	0	0	0	0	Corynebacterium camporealensis strain DSM 44610	Bacteria	Actinobacteria	Corynebacteriales	Corynebacteriaceae	Corynebacterium
COCA003.B.00001	0	0	0	0	0	Corynebacterium callunae DSM 20147	Bacteria	Actinobacteria	Corynebacteriales	Corynebacteriaceae	Corynebacterium
COCO001.B.00001	1	0	0	0	0	Corallococcus coralloides DSM 2259	Bacteria	Proteobacteria	Deltaproteobacteria	Myxococcales	Cystobacterineae
CODE001.B.00001	0	0	0	0	0	Corynebacterium deserti GIMN1.010	Bacteria	Actinobacteria	Corynebacteriales	Corynebacteriaceae	Corynebacterium
CODI001.B.00001	0	0	0	0	0	Corynebacterium diphtheriae NCTC 13129	Bacteria	Actinobacteria	Corynebacteriales	Corynebacteriaceae	Corynebacterium
CODI001.B.00002	0	0	0	0	0	Corynebacterium diphtheriae 31A	Bacteria	Actinobacteria	Corynebacteriales	Corynebacteriaceae	Corynebacterium
CODI001.B.00003	0	0	0	0	0	Corynebacterium diphtheriae 241	Bacteria	Actinobacteria	Corynebacteriales	Corynebacteriaceae	Corynebacterium
CODI001.B.00004	0	0	0	0	0	Corynebacterium diphtheriae INCA 402	Bacteria	Actinobacteria	Corynebacteriales	Corynebacteriaceae	Corynebacterium
CODI001.B.00005	0	0	0	0	0	Corynebacterium diphtheriae BH8	Bacteria	Actinobacteria	Corynebacteriales	Corynebacteriaceae	Corynebacterium
CODI001.B.00006	0	0	0	0	0	Corynebacterium diphtheriae HC03	Bacteria	Actinobacteria	Corynebacteriales	Corynebacteriaceae	Corynebacterium
CODI001.B.00007	0	0	0	0	0	Corynebacterium diphtheriae HC02	Bacteria	Actinobacteria	Corynebacteriales	Corynebacteriaceae	Corynebacterium
CODI001.B.00008	0	0	0	0	0	Corynebacterium diphtheriae C7 (beta)	Bacteria	Actinobacteria	Corynebacteriales	Corynebacteriaceae	Corynebacterium
CODI001.B.00009	0	0	0	0	0	Corynebacterium diphtheriae HC04	Bacteria	Actinobacteria	Corynebacteriales	Corynebacteriaceae	Corynebacterium
CODI001.B.00010	0	0	0	0	0	Corynebacterium diphtheriae CDCE 8392	Bacteria	Actinobacteria	Corynebacteriales	Corynebacteriaceae	Corynebacterium
CODI001.B.00012	0	0	0	0	0	Corynebacterium diphtheriae VA01	Bacteria	Actinobacteria	Corynebacteriales	Corynebacteriaceae	Corynebacterium
CODI001.B.00013	0	0	0	0	0	Corynebacterium diphtheriae PW8	Bacteria	Actinobacteria	Corynebacteriales	Corynebacteriaceae	Corynebacterium
CODI001.B.00014	0	0	0	0	0	Corynebacterium diphtheriae genome assembly NCTC11397	Bacteria	Actinobacteria	Corynebacteriales	Corynebacteriaceae	Corynebacterium
CODO001.B.00001	0	0	0	0	0	Corynebacterium doosanense CAU 212 = DSM 45436	Bacteria	Actinobacteria	Corynebacteriales	Corynebacteriaceae	Corynebacterium
COEF001.B.00001	0	0	0	0	0	Corynebacterium efficiens YS-314 DNA	Bacteria	Actinobacteria	Corynebacteriales	Corynebacteriaceae	Corynebacterium
COEN001.B.00001	0	0	0	0	0	Coxiella-like endosymbiont strain CRt	Bacteria	Proteobacteria	Gammaproteobacteria	Legionellales	Coxiellaceae
COEN002.B.00001	0	0	0	0	0	Coxiella endosymbiont of Amblyomma americanum	Bacteria	Proteobacteria	Gammaproteobacteria	Legionellales	Coxiellaceae
COEP001.B.00001	0	0	0	0	0	Corynebacterium epidermidicanis strain DSM 45586	Bacteria	Actinobacteria	Corynebacteriales	Corynebacteriaceae	Corynebacterium
COFA001.B.00001	0	0	0	0	0	Corynebacterium falsenii DSM 44353 strain BL 8171	Bacteria	Actinobacteria	Corynebacteriales	Corynebacteriaceae	Corynebacterium
COFU001.B.00001	0	0	0	0	0	Collimonas fungivorans Ter331	Bacteria	Proteobacteria	Betaproteobacteria	Burkholderiales	Oxalobacteraceae
COFU001.B.00002	0	0	0	0	0	Collimonas fungivorans strain Ter6	Bacteria	Proteobacteria	Betaproteobacteria	Burkholderiales	Oxalobacteraceae
COGL001.B.00001	0	0	0	0	0	Corynebacterium glyciniphilum AJ 3170	Bacteria	Actinobacteria	Corynebacteriales	Corynebacteriaceae	Corynebacterium
COGL002.B.00001	0	0	0	0	0	Corynebacterium glutamicum R DNA	Bacteria	Actinobacteria	Corynebacteriales	Corynebacteriaceae	Corynebacterium
COGL002.B.00002	0	0	0	0	0	Corynebacterium glutamicum ATCC 13032 chromosome	Bacteria	Actinobacteria	Corynebacteriales	Corynebacteriaceae	Corynebacterium
COGL002.B.00003	0	0	0	0	0	Corynebacterium glutamicum ATCC 13032	Bacteria	Actinobacteria	Corynebacteriales	Corynebacteriaceae	Corynebacterium
COGL002.B.00004	0	0	0	0	0	Corynebacterium glutamicum K051 complete genome	Bacteria	Actinobacteria	Corynebacteriales	Corynebacteriaceae	Corynebacterium
COGL002.B.00005	0	0	0	0	0	Corynebacterium glutamicum SCgG1	Bacteria	Actinobacteria	Corynebacteriales	Corynebacteriaceae	Corynebacterium
COGL002.B.00006	0	0	0	0	0	Corynebacterium glutamicum SCgG2	Bacteria	Actinobacteria	Corynebacteriales	Corynebacteriaceae	Corynebacterium
COGL002.B.00007	0	0	0	0	0	Corynebacterium glutamicum MB001	Bacteria	Actinobacteria	Corynebacteriales	Corynebacteriaceae	Corynebacterium
COGL002.B.00008	0	0	0	0	0	Corynebacterium glutamicum strain ATCC 21831	Bacteria	Actinobacteria	Corynebacteriales	Corynebacteriaceae	Corynebacterium
COGL002.B.00009	0	0	0	0	0	Corynebacterium glutamicum strain AR1	Bacteria	Actinobacteria	Corynebacteriales	Corynebacteriaceae	Corynebacterium
COGL002.B.00010	0	0	0	0	0	Corynebacterium glutamicum strain B253	Bacteria	Actinobacteria	Corynebacteriales	Corynebacteriaceae	Corynebacterium
COGL002.B.00011	0	0	0	0	0	Corynebacterium glutamicum strain CP	Bacteria	Actinobacteria	Corynebacteriales	Corynebacteriaceae	Corynebacterium
COGL002.B.00012	0	0	0	0	0	Corynebacterium glutamicum strain USDA-ARS-USMARC-56828	Bacteria	Actinobacteria	Corynebacteriales	Corynebacteriaceae	Corynebacterium
COGL002.B.00013	0	0	0	0	0	Corynebacterium glutamicum strain YI	Bacteria	Actinobacteria	Corynebacteriales	Corynebacteriaceae	Corynebacterium
COGL002.B.00014	0	0	0	0	0	Corynebacterium glutamicum ZL-6	Bacteria	Actinobacteria	Corynebacteriales	Corynebacteriaceae	Corynebacterium
COGL002.B.00015	0	0	0	0	0	Corynebacterium glutamicum strain ATCC 13869	Bacteria	Actinobacteria	Corynebacteriales	Corynebacteriaceae	Corynebacterium
COGL003.B.00001	0	0	0	0	0	Coriobacterium glomerans PW2	Bacteria	Actinobacteria	Coriobacteriia	Coriobacteriales	Coriobacteriaceae
COHA001.B.00001	0	0	0	0	0	Corynebacterium halotolerans YIM 70093 = DSM 44683	Bacteria	Actinobacteria	Corynebacteriales	Corynebacteriaceae	Corynebacterium
COHU001.B.00001	0	0	0	0	0	Corynebacterium humireducens NBRC 106098 = DSM 45392	Bacteria	Actinobacteria	Corynebacteriales	Corynebacteriaceae	Corynebacterium
COIM001.B.00001	0	0	0	0	0	Corynebacterium imitans strain DSM 44264	Bacteria	Actinobacteria	Corynebacteriales	Corynebacteriaceae	Corynebacterium
COJE001.B.00001	0	0	0	0	0	Corynebacterium jeikeium K411 complete genome	Bacteria	Actinobacteria	Corynebacteriales	Corynebacteriaceae	Corynebacterium
COKR001.B.00001	0	0	0	0	0	Corynebacterium kroppenstedtii DSM 44385	Bacteria	Actinobacteria	Corynebacteriales	Corynebacteriaceae	Corynebacterium
COKU001.B.00001	0	0	0	0	0	Corynebacterium kutscheri strain DSM 20755	Bacteria	Actinobacteria	Corynebacteriales	Corynebacteriaceae	Corynebacterium
COLA001.B.00001	0	0	0	0	0	Corynebacterium lactis RW2-5	Bacteria	Actinobacteria	Corynebacteriales	Corynebacteriaceae	Corynebacterium
COMA001.B.00001	0	0	0	0	0	Corynebacterium marinum DSM 44953	Bacteria	Actinobacteria	Corynebacteriales	Corynebacteriaceae	Corynebacterium
COMA002.B.00001	0	0	0	0	0	Corynebacterium maris DSM 45190	Bacteria	Actinobacteria	Corynebacteriales	Corynebacteriaceae	Corynebacterium
COMU001.B.00001	0	0	0	0	0	Corynebacterium mustelae strain DSM 45274	Bacteria	Actinobacteria	Corynebacteriales	Corynebacteriaceae	Corynebacterium
COPR001.B.00001	0	0	0	0	0	Collimonas pratensis strain Ter91	Bacteria	Proteobacteria	Betaproteobacteria	Burkholderiales	Oxalobacteraceae
COPR002.B.00001	0	0	0	0	0	Coprothermobacter proteolyticus DSM 5265	Bacteria	Firmicutes	Clostridia	Thermoanaerobacterales	Thermodesulfobiaceae
COPS001.B.00001	0	0	0	0	0	Corynebacterium pseudotuberculosis FRC41	Bacteria	Actinobacteria	Corynebacteriales	Corynebacteriaceae	Corynebacterium
COPS001.B.00002	0	0	0	0	0	Corynebacterium pseudotuberculosis C231	Bacteria	Actinobacteria	Corynebacteriales	Corynebacteriaceae	Corynebacterium
COPS001.B.00003	0	0	0	0	0	Corynebacterium pseudotuberculosis 1002	Bacteria	Actinobacteria	Corynebacteriales	Corynebacteriaceae	Corynebacterium
COPS001.B.00004	0	0	0	0	0	Corynebacterium pseudotuberculosis I19	Bacteria	Actinobacteria	Corynebacteriales	Corynebacteriaceae	Corynebacterium
COPS001.B.00005	0	0	0	0	0	Corynebacterium pseudotuberculosis PAT10	Bacteria	Actinobacteria	Corynebacteriales	Corynebacteriaceae	Corynebacterium
COPS001.B.00006	0	0	0	0	0	Corynebacterium pseudotuberculosis 42/02-A	Bacteria	Actinobacteria	Corynebacteriales	Corynebacteriaceae	Corynebacterium
COPS001.B.00007	0	0	0	0	0	Corynebacterium pseudotuberculosis CIP 52.97	Bacteria	Actinobacteria	Corynebacteriales	Corynebacteriaceae	Corynebacterium
COPS001.B.00008	0	0	0	0	0	Corynebacterium pseudotuberculosis 1/06-A	Bacteria	Actinobacteria	Corynebacteriales	Corynebacteriaceae	Corynebacterium
COPS001.B.00009	0	0	0	0	0	Corynebacterium pseudotuberculosis 3/99-5	Bacteria	Actinobacteria	Corynebacteriales	Corynebacteriaceae	Corynebacterium
COPS001.B.00010	0	0	0	0	0	Corynebacterium pseudotuberculosis 316	Bacteria	Actinobacteria	Corynebacteriales	Corynebacteriaceae	Corynebacterium
COPS001.B.00011	0	0	0	0	0	Corynebacterium pseudotuberculosis P54B96	Bacteria	Actinobacteria	Corynebacteriales	Corynebacteriaceae	Corynebacterium
COPS001.B.00012	0	0	0	0	0	Corynebacterium pseudotuberculosis 267	Bacteria	Actinobacteria	Corynebacteriales	Corynebacteriaceae	Corynebacterium
COPS001.B.00013	0	0	0	0	0	Corynebacterium pseudotuberculosis 31	Bacteria	Actinobacteria	Corynebacteriales	Corynebacteriaceae	Corynebacterium
COPS001.B.00014	0	0	0	0	0	Corynebacterium pseudotuberculosis 258	Bacteria	Actinobacteria	Corynebacteriales	Corynebacteriaceae	Corynebacterium
COPS001.B.00015	0	0	0	0	0	Corynebacterium pseudotuberculosis Cp162	Bacteria	Actinobacteria	Corynebacteriales	Corynebacteriaceae	Corynebacterium
COPS001.B.00016	0	0	0	0	0	Corynebacterium pseudotuberculosis strain 48252	Bacteria	Actinobacteria	Corynebacteriales	Corynebacteriaceae	Corynebacterium
COPS001.B.00017	0	0	0	0	0	Corynebacterium pseudotuberculosis strain CS_10	Bacteria	Actinobacteria	Corynebacteriales	Corynebacteriaceae	Corynebacterium
COPS001.B.00018	0	0	0	0	0	Corynebacterium pseudotuberculosis strain Ft_2193/67	Bacteria	Actinobacteria	Corynebacteriales	Corynebacteriaceae	Corynebacterium
COPS001.B.00019	0	0	0	0	0	Corynebacterium pseudotuberculosis strain VD57	Bacteria	Actinobacteria	Corynebacteriales	Corynebacteriaceae	Corynebacterium
COPS001.B.00020	0	0	0	0	0	Corynebacterium pseudotuberculosis strain 226	Bacteria	Actinobacteria	Corynebacteriales	Corynebacteriaceae	Corynebacterium
COPS001.B.00021	0	0	0	0	0	Corynebacterium pseudotuberculosis strain 12C	Bacteria	Actinobacteria	Corynebacteriales	Corynebacteriaceae	Corynebacterium
COPS001.B.00022	0	0	0	0	0	Corynebacterium pseudotuberculosis strain 29156	Bacteria	Actinobacteria	Corynebacteriales	Corynebacteriaceae	Corynebacterium
COPS001.B.00023	0	0	0	0	0	Corynebacterium pseudotuberculosis strain 262	Bacteria	Actinobacteria	Corynebacteriales	Corynebacteriaceae	Corynebacterium
COPS001.B.00024	0	0	0	0	0	Corynebacterium pseudotuberculosis strain E19	Bacteria	Actinobacteria	Corynebacteriales	Corynebacteriaceae	Corynebacterium
COPS001.B.00025	0	0	0	0	0	Corynebacterium pseudotuberculosis strain PO269-5	Bacteria	Actinobacteria	Corynebacteriales	Corynebacteriaceae	Corynebacterium
COPS001.B.00026	0	0	0	0	0	Corynebacterium pseudotuberculosis strain 1002B	Bacteria	Actinobacteria	Corynebacteriales	Corynebacteriaceae	Corynebacterium
COPS001.B.00027	0	0	0	0	0	Corynebacterium pseudotuberculosis strain N1	Bacteria	Actinobacteria	Corynebacteriales	Corynebacteriaceae	Corynebacterium
COPS001.B.00028	0	0	0	0	0	Corynebacterium pseudotuberculosis strain PA01	Bacteria	Actinobacteria	Corynebacteriales	Corynebacteriaceae	Corynebacterium
COPS001.B.00029	0	0	0	0	0	Corynebacterium pseudotuberculosis strain MEX25	Bacteria	Actinobacteria	Corynebacteriales	Corynebacteriaceae	Corynebacterium
COPS001.B.00030	0	0	0	0	0	Corynebacterium pseudotuberculosis strain PO222/4-1	Bacteria	Actinobacteria	Corynebacteriales	Corynebacteriaceae	Corynebacterium
COPS001.B.00031	0	0	0	0	0	Corynebacterium pseudotuberculosis strain E56	Bacteria	Actinobacteria	Corynebacteriales	Corynebacteriaceae	Corynebacterium
COPS001.B.00032	0	0	0	0	0	Corynebacterium pseudotuberculosis strain MB11	Bacteria	Actinobacteria	Corynebacteriales	Corynebacteriaceae	Corynebacterium
COPS001.B.00033	0	0	0	0	0	Corynebacterium pseudotuberculosis strain MB14	Bacteria	Actinobacteria	Corynebacteriales	Corynebacteriaceae	Corynebacterium
COPS001.B.00034	0	0	0	0	0	Corynebacterium pseudotuberculosis strain MB30	Bacteria	Actinobacteria	Corynebacteriales	Corynebacteriaceae	Corynebacterium
COPS001.B.00035	0	0	0	0	0	Corynebacterium pseudotuberculosis strain MB66	Bacteria	Actinobacteria	Corynebacteriales	Corynebacteriaceae	Corynebacterium
COPS001.B.00036	0	0	0	0	0	Corynebacterium pseudotuberculosis strain E55	Bacteria	Actinobacteria	Corynebacteriales	Corynebacteriaceae	Corynebacterium
COPS001.B.00037	0	0	0	0	0	Corynebacterium pseudotuberculosis strain MEX9	Bacteria	Actinobacteria	Corynebacteriales	Corynebacteriaceae	Corynebacterium
COPS001.B.00038	0	0	0	0	0	Corynebacterium pseudotuberculosis strain PA02	Bacteria	Actinobacteria	Corynebacteriales	Corynebacteriaceae	Corynebacterium
COPS001.B.00039	0	0	0	0	0	Corynebacterium pseudotuberculosis strain T1	Bacteria	Actinobacteria	Corynebacteriales	Corynebacteriaceae	Corynebacterium
COPS001.B.00040	0	0	0	0	0	Corynebacterium pseudotuberculosis strain Cp13	Bacteria	Actinobacteria	Corynebacteriales	Corynebacteriaceae	Corynebacterium
COPS001.B.00041	0	0	0	0	0	Corynebacterium pseudotuberculosis strain MEX29	Bacteria	Actinobacteria	Corynebacteriales	Corynebacteriaceae	Corynebacterium
COPS002.B.00001	2	1	1	1	3	Colwellia psychrerythraea 34H	Bacteria	Proteobacteria	Gammaproteobacteria	Alteromonadales	Colwelliaceae
CORE001.B.00001	0	0	0	0	0	Corynebacterium resistens DSM 45100	Bacteria	Actinobacteria	Corynebacteriales	Corynebacteriaceae	Corynebacterium
COSI001.B.00001	0	0	0	0	0	Corynebacterium simulans strain PES1	Bacteria	Actinobacteria	Corynebacteriales	Corynebacteriaceae	Corynebacterium
COSI001.B.00002	0	0	0	0	0	Corynebacterium simulans strain Wattiau	Bacteria	Actinobacteria	Corynebacteriales	Corynebacteriaceae	Corynebacterium
COSI002.B.00001	0	0	0	0	0	Corynebacterium singulare strain IBS B52218	Bacteria	Actinobacteria	Corynebacteriales	Corynebacteriaceae	Corynebacterium
COSP001.B.00001	0	0	0	0	0	Corynebacterium sp. ATCC 6931	Bacteria	Actinobacteria	Corynebacteriales	Corynebacteriaceae	Corynebacterium
COSP002.B.00001	0	0	0	0	0	Confluentimicrobium sp. EMB200-NS6	Bacteria	Proteobacteria	Alphaproteobacteria	Rhodobacterales	Rhodobacteraceae
COSP003.B.00001	0	0	0	0	0	Corynebacterium sp. JZ16	Bacteria	Actinobacteria	Corynebacteriales	Corynebacteriaceae	Corynebacterium
COSP004.B.00001	1	0	0	0	0	Colwellia sp. PAMC 20917	Bacteria	Proteobacteria	Gammaproteobacteria	Alteromonadales	Colwelliaceae
COSP005.B.00001	1	0	0	0	0	Colwellia sp. MT41	Bacteria	Proteobacteria	Gammaproteobacteria	Alteromonadales	Colwelliaceae
COSP006.B.00001	0	0	0	0	0	Corynebacterium sp. NML98-0116 genome	Bacteria	Actinobacteria	Corynebacteriales	Corynebacteriaceae	Corynebacterium
COST001.B.00001	0	0	0	0	0	Corynebacterium stationis strain ATCC 6872	Bacteria	Actinobacteria	Corynebacteriales	Corynebacteriaceae	Corynebacterium
COTE001.B.00001	0	0	0	0	0	Corynebacterium testudinoris strain DSM 44614	Bacteria	Actinobacteria	Corynebacteriales	Corynebacteriaceae	Corynebacterium
COTE002.B.00001	2	0	0	0	0	Comamonas testosteroni CNB-2	Bacteria	Proteobacteria	Betaproteobacteria	Burkholderiales	Comamonadaceae
COTE002.B.00002	2	0	0	0	0	Comamonas testosteroni TK102	Bacteria	Proteobacteria	Betaproteobacteria	Burkholderiales	Comamonadaceae
COTE002.B.00003	2	0	0	0	0	Comamonas testosteroni P19 genome assembly Comamonas testosteroni P19	Bacteria	Proteobacteria	Betaproteobacteria	Burkholderiales	Comamonadaceae
COTE003.B.00001	0	0	0	0	0	Corynebacterium terpenotabidum Y-11	Bacteria	Actinobacteria	Corynebacteriales	Corynebacteriaceae	Corynebacterium
COUL001.B.00001	0	0	0	0	0	Corynebacterium ulcerans 809	Bacteria	Actinobacteria	Corynebacteriales	Corynebacteriaceae	Corynebacterium
COUL001.B.00002	0	0	0	0	0	Corynebacterium ulcerans BR-AD22	Bacteria	Actinobacteria	Corynebacteriales	Corynebacteriaceae	Corynebacterium
COUL001.B.00003	0	0	0	0	0	Corynebacterium ulcerans 0102 DNA	Bacteria	Actinobacteria	Corynebacteriales	Corynebacteriaceae	Corynebacterium
COUL001.B.00004	0	0	0	0	0	Corynebacterium ulcerans FRC58	Bacteria	Actinobacteria	Corynebacteriales	Corynebacteriaceae	Corynebacterium
COUL001.B.00005	0	0	0	0	0	Corynebacterium ulcerans strain 210932	Bacteria	Actinobacteria	Corynebacteriales	Corynebacteriaceae	Corynebacterium
COUL001.B.00006	0	0	0	0	0	Corynebacterium ulcerans strain 210931	Bacteria	Actinobacteria	Corynebacteriales	Corynebacteriaceae	Corynebacterium
COUL001.B.00007	0	0	0	0	0	Corynebacterium ulcerans FRC11	Bacteria	Actinobacteria	Corynebacteriales	Corynebacteriaceae	Corynebacterium
COUL001.B.00008	0	0	0	0	0	Corynebacterium ulcerans strain 05146	Bacteria	Actinobacteria	Corynebacteriales	Corynebacteriaceae	Corynebacterium
COUL001.B.00009	0	0	0	0	0	Corynebacterium ulcerans strain 131002	Bacteria	Actinobacteria	Corynebacteriales	Corynebacteriaceae	Corynebacterium
COUL001.B.00010	0	0	0	0	0	Corynebacterium ulcerans strain 131001	Bacteria	Actinobacteria	Corynebacteriales	Corynebacteriaceae	Corynebacterium
COUR001.B.00001	0	0	0	0	0	Corynebacterium ureicelerivorans strain IMMIB RIV-2301	Bacteria	Actinobacteria	Corynebacteriales	Corynebacteriaceae	Corynebacterium
COUR002.B.00001	0	0	0	0	0	Corynebacterium urealyticum DSM 7109 complete genome	Bacteria	Actinobacteria	Corynebacteriales	Corynebacteriaceae	Corynebacterium
COUR002.B.00002	0	0	0	0	0	Corynebacterium urealyticum DSM 7111	Bacteria	Actinobacteria	Corynebacteriales	Corynebacteriaceae	Corynebacterium
COUT001.B.00001	0	0	0	0	0	Corynebacterium uterequi strain DSM 45634	Bacteria	Actinobacteria	Corynebacteriales	Corynebacteriaceae	Corynebacterium
COVA001.B.00001	0	0	0	0	0	Corynebacterium variabile DSM 44702	Bacteria	Actinobacteria	Corynebacteriales	Corynebacteriaceae	Corynebacterium
COVI001.B.00001	0	0	0	0	0	Corynebacterium vitaeruminis DSM 20294	Bacteria	Actinobacteria	Corynebacteriales	Corynebacteriaceae	Corynebacterium
COWO001.B.00001	0	0	0	0	0	Conexibacter woesei DSM 14684	Bacteria	Actinobacteria	Thermoleophilia	Solirubrobacterales	Conexibacteraceae
CRAR001.B.00001	0	0	0	0	0	Cryobacterium arcticum strain PAMC 27867 chromosome 1	Bacteria	Actinobacteria	Micrococcales	Microbacteriaceae	Cryobacterium
CRAT001.B.00001	0	0	0	0	0	Croceibacter atlanticus HTCC2559	Bacteria	Bacteroidetes	Flavobacteriia	Flavobacteriales	Flavobacteriaceae
CRCO001.B.00001	2	1	1	1	3	Cronobacter condimenti 1330 strain LMG 26250	Bacteria	Proteobacteria	Gammaproteobacteria	Enterobacteriales	Enterobacteriaceae
CRCU001.B.00001	2	0	0	0	0	Cryptobacterium curtum DSM 15641	Bacteria	Actinobacteria	Coriobacteriia	Eggerthellales	Eggerthellaceae
CRDU001.B.00001	2	1	1	1	3	Cronobacter dublinensis subsp. dublinensis LMG 23823	Bacteria	Proteobacteria	Gammaproteobacteria	Enterobacteriales	Enterobacteriaceae
CREP001.B.00001	1	0	0	0	0	Crinalium epipsammum PCC 9333	Bacteria	Cyanobacteria	Oscillatoriophycideae	Oscillatoriales	Crinalium
CRMA001.B.00001	2	1	1	1	3	Cronobacter sakazakii CMCC 45402	Bacteria	Proteobacteria	Gammaproteobacteria	Enterobacterales	Enterobacteriaceae
CRMA001.B.00002	2	1	1	1	3	Cronobacter malonaticus LMG 23826	Bacteria	Proteobacteria	Gammaproteobacteria	Enterobacteriales	Enterobacteriaceae
CRMU001.B.00001	2	1	1	1	3	Cronobacter muytjensii ATCC 51329	Bacteria	Proteobacteria	Gammaproteobacteria	Enterobacteriales	Enterobacteriaceae
CRNA001.B.00001	0	0	0	0	0	Croceicoccus naphthovorans strain PQ-2	Bacteria	Proteobacteria	Alphaproteobacteria	Sphingomonadales	Erythrobacteraceae
CRSA001.B.00001	2	1	1	1	3	Cronobacter sakazakii ATCC BAA-894	Bacteria	Proteobacteria	Gammaproteobacteria	Enterobacteriales	Enterobacteriaceae
CRSA001.B.00002	2	1	1	1	3	Cronobacter sakazakii ES15	Bacteria	Proteobacteria	Gammaproteobacteria	Enterobacteriales	Enterobacteriaceae
CRSA001.B.00003	2	1	1	1	3	Cronobacter sakazakii SP291	Bacteria	Proteobacteria	Gammaproteobacteria	Enterobacteriales	Enterobacteriaceae
CRSA001.B.00004	2	1	1	1	3	Cronobacter sakazakii strain ATCC 29544	Bacteria	Proteobacteria	Gammaproteobacteria	Enterobacteriales	Enterobacteriaceae
CRSA001.B.00005	2	1	1	1	3	Cronobacter sakazakii strain NCTC 8155	Bacteria	Proteobacteria	Gammaproteobacteria	Enterobacteriales	Enterobacteriaceae
CRTU001.B.00001	2	1	1	1	3	Cronobacter turicensis z3032 complete genome	Bacteria	Proteobacteria	Gammaproteobacteria	Enterobacteriales	Enterobacteriaceae
CRUN001.B.00001	2	1	1	1	3	Cronobacter universalis NCTC 9529	Bacteria	Proteobacteria	Gammaproteobacteria	Enterobacteriales	Enterobacteriaceae
CUAV001.B.00001	0	0	0	0	0	Propionibacterium avidum 44067	Bacteria	Actinobacteria	Propionibacteriales	Propionibacteriaceae	Cutibacterium
CUAV001.B.00002	0	0	0	0	0	Cutibacterium avidum strain DPC 6544	Bacteria	Actinobacteria	Propionibacteriales	Propionibacteriaceae	Cutibacterium
CUBA001.B.00001	0	1	1	1	3	Cupriavidus basilensis strain 4G11 chromosome main	Bacteria	Proteobacteria	Betaproteobacteria	Burkholderiales	Burkholderiaceae
CUGI001.B.00001	0	0	0	0	0	Cupriavidus gilardii CR3 chromosome 1	Bacteria	Proteobacteria	Betaproteobacteria	Burkholderiales	Burkholderiaceae
CUME001.B.00001	0	1	1	1	3	Cupriavidus metallidurans CH34	Bacteria	Proteobacteria	Betaproteobacteria	Burkholderiales	Burkholderiaceae
CUNE001.B.00002	0	2	1	1	4	Cupriavidus necator N-1 chromosome 1	Bacteria	Proteobacteria	Betaproteobacteria	Burkholderiales	Burkholderiaceae
CUSP001.B.00001	0	0	0	0	0	Cupriavidus sp. USMAHM13 chromosome 1	Bacteria	Proteobacteria	Betaproteobacteria	Burkholderiales	Burkholderiaceae
CUSP002.B.00001	0	0	0	0	0	Curtobacterium sp. MR_MD2014	Bacteria	Actinobacteria	Micrococcales	Microbacteriaceae	Curtobacterium
CUSP003.B.00001	0	0	0	0	0	Curtobacterium sp. BH-2-1-1	Bacteria	Actinobacteria	Micrococcales	Microbacteriaceae	Curtobacterium
CUSP004.B.00001	0	0	0	0	0	Cupriavidus sp. USMAA1020 chromosome 1	Bacteria	Proteobacteria	Betaproteobacteria	Burkholderiales	Burkholderiaceae
CUSP005.B.00001	0	0	0	0	0	Cupriavidus sp. USMAA2-4 chromosome 1	Bacteria	Proteobacteria	Betaproteobacteria	Burkholderiales	Burkholderiaceae
CYAM001.B.00001	0	0	0	0	0	Cyclobacterium amurskyense strain KCTC 12363	Bacteria	Bacteroidetes	Cytophagia	Cytophagales	Cyclobacteriaceae
CYAP001.B.00001	0	0	0	0	0	Cyanobacterium aponinum PCC 10605	Bacteria	Cyanobacteria	Oscillatoriophycideae	Chroococcales	Cyanobacterium
CYEN001.B.00001	0	0	0	0	0	Cyanobacterium endosymbiont of Epithemia turgida isolate EtSB Lake Yunoko DNA	Bacteria	Cyanobacteria
CYGR001.B.00001	0	0	0	0	0	Cyanobium gracile PCC 6307	Bacteria	Cyanobacteria	Oscillatoriophycideae	Chroococcales	Cyanobium
CYHU001.B.00001	1	0	0	0	0	Cytophaga hutchinsonii ATCC 33406	Bacteria	Bacteroidetes	Cytophagia	Cytophagales	Cytophagaceae
CYMA001.B.00001	0	0	0	0	0	Cyclobacterium marinum DSM 745	Bacteria	Bacteroidetes	Cytophagia	Cytophagales	Cyclobacteriaceae
CYSP001.B.00001	0	0	0	0	0	Cycloclasticus sp. P1	Bacteria	Proteobacteria	Gammaproteobacteria	Thiotrichales	Piscirickettsiaceae
CYSP002.B.00001	1	0	0	0	0	Cyanothece sp. PCC 7425	Bacteria	Cyanobacteria	Oscillatoriophycideae	Chroococcales	Cyanothece
CYSP003.B.00001	0	0	0	0	0	Cyanothece sp. PCC 8802	Bacteria	Cyanobacteria	Oscillatoriophycideae	Chroococcales	Cyanothece
CYSP004.B.00001	0	0	0	0	0	Cyanothece sp. PCC 8801	Bacteria	Cyanobacteria	Oscillatoriophycideae	Chroococcales	Cyanothece
CYSP005.B.00001	0	0	0	0	0	Cyanothece sp. ATCC 51142 circular chromosome	Bacteria	Cyanobacteria	Oscillatoriophycideae	Chroococcales	Cyanothece
CYSP006.B.00001	0	0	0	0	0	Cyanothece sp. PCC 7822	Bacteria	Cyanobacteria	Oscillatoriophycideae	Chroococcales	Cyanothece
CYSP007.B.00001	0	0	0	0	0	Cyanothece sp. PCC 7424	Bacteria	Cyanobacteria	Oscillatoriophycideae	Chroococcales	Cyanothece
CYZA001.B.00001	0	0	0	0	0	Cycloclasticus zancles 7-ME	Bacteria	Proteobacteria	Gammaproteobacteria	Thiotrichales	Piscirickettsiaceae
DASA001.B.00001	0	0	0	0	0	Dactylococcopsis salina PCC 8305	Bacteria	Cyanobacteria	Oscillatoriophycideae	Chroococcales	Dactylococcopsis
DEAC001.B.00001	1	0	0	0	0	Denitrovibrio acetiphilus DSM 12809	Bacteria	Deferribacteres	Deferribacterales	Deferribacteraceae	Denitrovibrio
DEAC002.B.00001	1	0	0	0	0	Deinococcus actinosclerus strain BM2	Bacteria	Deinococcus-Thermus	Deinococci	Deinococcales	Deinococcaceae
DEAC003.B.00001	1	0	0	0	0	Desulfurella acetivorans A63	Bacteria	Proteobacteria	Deltaproteobacteria	Desulfurellales	Desulfurellaceae
DEAC004.B.00001	2	0	0	0	0	Desulfotomaculum acetoxidans DSM 771	Bacteria	Firmicutes	Clostridia	Clostridiales	Peptococcaceae
DEAC005.B.00001	0	0	0	0	0	Desulfobacca acetoxidans DSM 11109	Bacteria	Proteobacteria	Deltaproteobacteria	Syntrophobacterales	Syntrophaceae
DEAC006.B.00001	2	0	0	0	0	Delftia acidovorans SPH-1	Bacteria	Proteobacteria	Betaproteobacteria	Burkholderiales	Comamonadaceae
DEAC007.B.00001	2	0	0	0	0	Desulfosporosinus acidiphilus SJ4	Bacteria	Firmicutes	Clostridia	Clostridiales	Peptococcaceae
DEAE001.B.00001	1	0	0	0	0	Desulfovibrio aespoeensis Aspo-2	Bacteria	Proteobacteria	Deltaproteobacteria	Desulfovibrionales	Desulfovibrionaceae
DEAF001.B.00001	1	0	0	0	0	Desulfovibrio africanus str. Walvis Bay	Bacteria	Proteobacteria	Deltaproteobacteria	Desulfovibrionales	Desulfovibrionaceae
DEAL001.B.00001	0	0	0	0	0	Defluviimonas alba strain cai42	Bacteria	Proteobacteria	Alphaproteobacteria	Rhodobacterales	Rhodobacteraceae
DEAL002.B.00001	1	0	0	0	0	Desulfatibacillum alkenivorans AK-01	Bacteria	Proteobacteria	Deltaproteobacteria	Desulfobacterales	Desulfobacteraceae
DEAL003.B.00001	1	0	0	0	0	Desulfurivibrio alkaliphilus AHT2	Bacteria	Proteobacteria	Deltaproteobacteria	Desulfobacterales	Desulfobulbaceae
DEAL004.B.00001	1	0	0	0	0	Desulfovibrio alaskensis G20	Bacteria	Proteobacteria	Deltaproteobacteria	Desulfovibrionales	Desulfovibrionaceae
DEAR001.B.00001	2	1	1	1	3	Dechloromonas aromatica RCB	Bacteria	Proteobacteria	Betaproteobacteria	Rhodocyclales	Rhodocyclaceae
DEAU001.B.00001	1	0	0	0	0	Desulfobacterium autotrophicum HRM2	Bacteria	Proteobacteria	Deltaproteobacteria	Desulfobacterales	Desulfobacteraceae
DEBA001.B.00001	0	0	0	0	0	Desulfarculus baarsii DSM 2075	Bacteria	Proteobacteria	Deltaproteobacteria	Desulfarculales	Desulfarculaceae
DEBA002.B.00001	1	0	0	0	0	Desulfomicrobium baculatum DSM 4028	Bacteria	Proteobacteria	Deltaproteobacteria	Desulfovibrionales	Desulfomicrobiaceae
DEDE001.B.00001	1	0	0	0	0	Deferribacter desulfuricans SSM1 DNA	Bacteria	Deferribacteres	Deferribacterales	Deferribacteraceae	Deferribacter
DEDE002.B.00001	1	0	0	0	0	Deinococcus deserti VCD115	Bacteria	Deinococcus-Thermus	Deinococci	Deinococcales	Deinococcaceae
DEDE003.B.00001	2	0	0	0	0	Desulfitobacterium dehalogenans ATCC 51507	Bacteria	Firmicutes	Clostridia	Clostridiales	Peptococcaceae
DEDE004.B.00001	2	0	0	0	0	Denitrobacterium detoxificans strain NPOH1	Bacteria	Actinobacteria	Coriobacteriia	Eggerthellales	Eggerthellaceae
DEDE005.B.00001	1	0	0	0	0	Desulfovibrio desulfuricans subsp. desulfuricans str. ATCC 27774	Bacteria	Proteobacteria	Deltaproteobacteria	Desulfovibrionales	Desulfovibrionaceae
DEDE005.B.00002	2	0	0	0	0	Desulfovibrio desulfuricans ND132	Bacteria	Proteobacteria	Deltaproteobacteria	Desulfovibrionales	Desulfovibrionaceae
DEDI001.B.00001	2	0	0	0	0	Desulfitobacterium dichloroeliminans LMG P-21439	Bacteria	Firmicutes	Clostridia	Clostridiales	Peptococcaceae
DEFA001.B.00001	1	0	0	0	0	Desulfovibrio fairfieldensis strain CCUG 45958	Bacteria	Proteobacteria	Deltaproteobacteria	Desulfovibrionales	Desulfovibrionaceae
DEFE001.B.00001	0	0	0	0	0	Desulfurococcus fermentans DSM 16532	Archaea	Crenarchaeota	Thermoprotei	Desulfurococcales	Desulfurococcaceae
DEGE001.B.00001	1	0	0	0	0	Deinococcus geothermalis DSM 11300	Bacteria	Deinococcus-Thermus	Deinococci	Deinococcales	Deinococcaceae
DEGI001.B.00001	2	0	0	0	0	Desulfotomaculum gibsoniae DSM 7213	Bacteria	Firmicutes	Clostridia	Clostridiales	Peptococcaceae
DEGO001.B.00001	1	0	0	0	0	Deinococcus gobiensis I-0	Bacteria	Deinococcus-Thermus	Deinococci	Deinococcales	Deinococcaceae
DEHA001.B.00001	2	0	0	0	0	Desulfitobacterium hafniense Y51 DNA	Bacteria	Firmicutes	Clostridia	Clostridiales	Peptococcaceae
DEHA001.B.00002	2	0	0	0	0	Desulfitobacterium hafniense DCB-2	Bacteria	Firmicutes	Clostridia	Clostridiales	Peptococcaceae
DEIN001.B.00001	1	0	0	0	0	Desulfurispirillum indicum S5	Bacteria	Chrysiogenetes	Chrysiogenales	Chrysiogenaceae	Desulfurispirillum
DEKA001.B.00001	0	0	0	0	0	Desulfurococcus kamchatkensis 1221n	Archaea	Crenarchaeota	Thermoprotei	Desulfurococcales	Desulfurococcaceae
DEKU001.B.00001	2	0	0	0	0	Desulfotomaculum kuznetsovii DSM 6115	Bacteria	Firmicutes	Clostridia	Clostridiales	Peptococcaceae
DELY001.B.00001	0	0	0	0	0	Dehalogenimonas lykanthroporepellens BL-DC-9	Bacteria	Chloroflexi	Dehalococcoidia	Dehalogenimonas
DEMA001.B.00001	0	0	0	0	0	Desulfovibrio magneticus RS-1 DNA	Bacteria	Proteobacteria	Deltaproteobacteria	Desulfovibrionales	Desulfovibrionaceae
DEMA002.B.00001	1	0	0	0	0	Deinococcus maricopensis DSM 21211	Bacteria	Deinococcus-Thermus	Deinococci	Deinococcales	Deinococcaceae
DEMC001.B.00001	0	0	0	0	0	Dehalococcoides sp. CBDB1 complete genome	Bacteria	Chloroflexi	Dehalococcoidia	Dehalococcoidales	Dehalococcoidaceae
DEMC001.B.00002	0	0	0	0	0	Dehalococcoides ethenogenes 195	Bacteria	Chloroflexi	Dehalococcoidia	Dehalococcoidales	Dehalococcoidaceae
DEMC001.B.00003	0	0	0	0	0	Dehalococcoides sp. BAV1	Bacteria	Chloroflexi	Dehalococcoidia	Dehalococcoidales	Dehalococcoidaceae
DEMC001.B.00004	0	0	0	0	0	Dehalococcoides sp. VS	Bacteria	Chloroflexi	Dehalococcoidia	Dehalococcoidales	Dehalococcoidaceae
DEMC001.B.00005	0	0	0	0	0	Dehalococcoides sp. GT	Bacteria	Chloroflexi	Dehalococcoidia	Dehalococcoidales	Dehalococcoidaceae
DEMC001.B.00006	0	0	0	0	0	Dehalococcoides mccartyi DCMB5	Bacteria	Chloroflexi	Dehalococcoidia	Dehalococcoidales	Dehalococcoidaceae
DEMC001.B.00007	0	0	0	0	0	Dehalococcoides mccartyi BTF08	Bacteria	Chloroflexi	Dehalococcoidia	Dehalococcoidales	Dehalococcoidaceae
DEMC001.B.00008	0	0	0	0	0	Dehalococcoides mccartyi GY50	Bacteria	Chloroflexi	Dehalococcoidia	Dehalococcoidales	Dehalococcoidaceae
DEMC001.B.00009	0	0	0	0	0	Dehalococcoides mccartyi CG5	Bacteria	Chloroflexi	Dehalococcoidia	Dehalococcoidales	Dehalococcoidaceae
DEMC001.B.00010	0	0	0	0	0	Dehalococcoides mccartyi CG4	Bacteria	Chloroflexi	Dehalococcoidia	Dehalococcoidales	Dehalococcoidaceae
DEMC001.B.00011	0	0	0	0	0	Dehalococcoides mccartyi CG1	Bacteria	Chloroflexi	Dehalococcoidia	Dehalococcoidales	Dehalococcoidaceae
DEMC001.B.00012	0	0	0	0	0	Dehalococcoides mccartyi IBARAKI DNA	Bacteria	Chloroflexi	Dehalococcoidia	Dehalococcoidales	Dehalococcoidaceae
DEMC001.B.00013	0	0	0	0	0	Dehalococcoides mccartyi strain 11a5	Bacteria	Chloroflexi	Dehalococcoidia	Dehalococcoidales	Dehalococcoidaceae
DEME001.B.00001	2	0	0	0	0	Desulfitobacterium metallireducens DSM 15288	Bacteria	Firmicutes	Clostridia	Clostridiales	Peptococcaceae
DEME002.B.00001	2	0	0	0	0	Desulfosporosinus meridiei DSM 13257	Bacteria	Firmicutes	Clostridia	Clostridiales	Peptococcaceae
DEMU001.B.00001	0	0	0	0	0	Desulfurococcus mucosus DSM 2162	Archaea	Crenarchaeota	Thermoprotei	Desulfurococcales	Desulfurococcaceae
DEMU002.B.00001	1	0	0	0	0	Desulfococcus multivorans strain DSM 2059	Bacteria	Proteobacteria	Deltaproteobacteria	Desulfobacterales	Desulfobacteraceae
DENI001.B.00001	0	0	0	0	0	Dermacoccus nishinomiyaensis strain M25	Bacteria	Actinobacteria	Micrococcales	Dermacoccaceae	Dermacoccus
DENI002.B.00001	2	0	0	0	0	Desulfotomaculum carboxydivorans CO-1-SRB	Bacteria	Firmicutes	Clostridia	Clostridiales	Peptococcaceae
DEOL001.B.00001	1	0	0	0	0	Desulfococcus oleovorans Hxd3	Bacteria	Proteobacteria	Deltaproteobacteria	Desulfobacterales	Desulfobacteraceae
DEOR001.B.00001	2	0	0	0	0	Desulfomicrobium orale DSM 12838	Bacteria	Proteobacteria	Deltaproteobacteria	Desulfovibrionales	Desulfomicrobiaceae
DEOR002.B.00001	2	0	0	0	0	Desulfosporosinus orientis DSM 765	Bacteria	Firmicutes	Clostridia	Clostridiales	Peptococcaceae
DEPE001.B.00001	1	0	0	0	0	Deinococcus peraridilitoris DSM 19664	Bacteria	Deinococcus-Thermus	Deinococci	Deinococcales	Deinococcaceae
DEPR001.B.00001	1	0	0	0	0	Deinococcus proteolyticus MRP	Bacteria	Deinococcus-Thermus	Deinococci	Deinococcales	Deinococcaceae
DEPR002.B.00001	3	0	0	0	0	Desulfobulbus propionicus DSM 2032	Bacteria	Proteobacteria	Deltaproteobacteria	Desulfobacterales	Desulfobulbaceae
DEPS001.B.00001	4	0	0	0	0	Desulfotalea psychrophila LSv54 chromosome	Bacteria	Proteobacteria	Deltaproteobacteria	Desulfobacterales	Desulfobulbaceae
DEPU001.B.00001	1	0	0	0	0	Deinococcus puniceus strain DY1	Bacteria	Deinococcus-Thermus	Deinococci	Deinococcales	Deinococcaceae
DERA001.B.00001	1	0	0	0	0	Deinococcus radiodurans R1 chromosome 1	Bacteria	Deinococcus-Thermus	Deinococci	Deinococcales	Deinococcaceae
DERA001.B.00002	1	0	0	0	0	Deinococcus radiodurans R1 chromosome 1	Bacteria	Deinococcus-Thermus	Deinococci	Deinococcales	Deinococcaceae
DERE001.B.00001	1	0	0	0	0	Desulfohalobium retbaense DSM 5692	Bacteria	Proteobacteria	Deltaproteobacteria	Desulfovibrionales	Desulfohalobiaceae
DERE002.B.00001	2	0	0	0	0	Dehalobacter restrictus DSM 9455	Bacteria	Firmicutes	Clostridia	Clostridiales	Peptococcaceae
DERE003.B.00001	2	0	0	0	0	Desulfotomaculum reducens MI-1	Bacteria	Firmicutes	Clostridia	Clostridiales	Peptococcaceae
DERU001.B.00001	2	0	0	0	0	Desulfotomaculum ruminis DSM 2154	Bacteria	Firmicutes	Clostridia	Clostridiales	Peptococcaceae
DESA001.B.00001	2	0	0	0	0	Desulfovibrio salexigens DSM 2638	Bacteria	Proteobacteria	Deltaproteobacteria	Desulfovibrionales	Desulfovibrionaceae
DESO001.B.00001	1	0	0	0	0	'Deinococcus soli' Cha et al. 2014 strain N5	Bacteria	Deinococcus-Thermus	Deinococci	Deinococcales	Deinococcaceae
DESO002.B.00001	2	0	0	0	0	Desulfuromonas sp. WTL	Bacteria	Proteobacteria	Deltaproteobacteria	Desulfuromonadales	Desulfuromonadaceae
DESP001.B.00001	2	0	0	0	0	Dehalobacter sp. CF	Bacteria	Firmicutes	Clostridia	Clostridiales	Peptococcaceae
DESP002.B.00001	2	0	0	0	0	Dehalobacter sp. DCA	Bacteria	Firmicutes	Clostridia	Clostridiales	Peptococcaceae
DESP003.B.00001	0	0	0	0	0	Dehalococcoides sp. UCH007 DNA	Bacteria	Chloroflexi	Dehalococcoidia	Dehalococcoidales	Dehalococcoidaceae
DESP004.B.00001	0	0	0	0	0	Devosia sp. H5989	Bacteria	Proteobacteria	Alphaproteobacteria	Rhizobiales	Hyphomicrobiaceae
DESP005.B.00001	1	0	0	0	0	Desulfovibrio sp. J2	Bacteria	Proteobacteria	Deltaproteobacteria	Desulfovibrionales	Desulfovibrionaceae
DESP006.B.00001	0	0	0	0	0	Devosia sp. DDS-1	Bacteria	Proteobacteria	Alphaproteobacteria	Rhizobiales	Hyphomicrobiaceae
DESP007.B.00001	2	0	0	0	0	Desulfuromonas sp. DDH964	Bacteria	Proteobacteria	Deltaproteobacteria	Desulfuromonadales	Desulfuromonadaceae
DESP008.B.00001	2	0	0	0	0	Delftia sp. Cs1-4	Bacteria	Proteobacteria	Betaproteobacteria	Burkholderiales	Comamonadaceae
DESU001.B.00001	2	1	1	1	3	Dechlorosoma suillum PS	Bacteria	Proteobacteria	Betaproteobacteria	Rhodocyclales	Rhodocyclaceae
DESU002.B.00001	3	0	0	0	0	Desulfocapsa sulfexigens DSM 10523	Bacteria	Proteobacteria	Deltaproteobacteria	Desulfobacterales	Desulfobulbaceae
DESW001.B.00001	1	0	0	0	0	Deinococcus swuensis strain DY59	Bacteria	Deinococcus-Thermus	Deinococci	Deinococcales	Deinococcaceae
DETH001.B.00001	1	0	0	0	0	Desulfurobacterium thermolithotrophum DSM 11699	Bacteria	Aquificae	Desulfurobacteriales	Desulfurobacteriaceae	Desulfurobacterium
DETI001.B.00001	0	0	0	0	0	Desulfomonile tiedjei DSM 6799	Bacteria	Proteobacteria	Deltaproteobacteria	Syntrophobacterales	Syntrophaceae
DETO001.B.00001	1	0	0	0	0	Desulfobacula toluolica Tol2 complete genome	Bacteria	Proteobacteria	Deltaproteobacteria	Desulfobacterales	Desulfobacteraceae
DETS001.B.00001	2	0	0	0	0	Delftia tsuruhatensis strain CM13	Bacteria	Proteobacteria	Betaproteobacteria	Burkholderiales	Comamonadaceae
DETU001.B.00001	1	0	0	0	0	Defluviitoga tunisiensis genome assembly DTL3	Bacteria	Thermotogae	Petrotogales	Petrotogaceae	Defluviitoga
DEVA001.B.00001	0	0	0	0	0	Dermabacter vaginalis strain AD1-86	Bacteria	Actinobacteria	Micrococcales	Dermabacteraceae	Dermabacter
DEVU001.B.00001	1	0	0	0	0	Desulfovibrio vulgaris DP4	Bacteria	Proteobacteria	Deltaproteobacteria	Desulfovibrionales	Desulfovibrionaceae
DEVU001.B.00002	1	0	0	0	0	Desulfovibrio vulgaris str. 'Miyazaki F'	Bacteria	Proteobacteria	Deltaproteobacteria	Desulfovibrionales	Desulfovibrionaceae
DEVU001.B.00003	1	0	0	0	0	Desulfovibrio vulgaris RCH1	Bacteria	Proteobacteria	Deltaproteobacteria	Desulfovibrionales	Desulfovibrionaceae
DEVU001.B.00004	1	0	0	0	0	Desulfovibrio vulgaris str. Hildenborough chromosome	Bacteria	Proteobacteria	Deltaproteobacteria	Desulfovibrionales	Desulfovibrionaceae
DIDA001.B.00001	1	1	1	1	3	Dickeya dadantii 3937	Bacteria	Proteobacteria	Gammaproteobacteria	Enterobacteriales	Enterobacteriaceae
DINO001.B.00001	1	0	0	0	0	Dichelobacter nodosus VCS1703A	Bacteria	Proteobacteria	Gammaproteobacteria	Cardiobacteriales	Cardiobacteriaceae
DIPN001.B.00001	2	0	0	0	0	Dialister pneumosintes strain F0677	Bacteria	Firmicutes	Negativicutes	Veillonellales	Veillonellaceae
DISH001.B.00001	0	0	0	0	0	Dinoroseobacter shibae DFL 12	Bacteria	Proteobacteria	Alphaproteobacteria	Rhodobacterales	Rhodobacteraceae
DISO001.B.00001	1	1	1	1	3	Dickeya solani IPO 2222	Bacteria	Proteobacteria	Gammaproteobacteria	Enterobacteriales	Enterobacteriaceae
DITH001.B.00001	0	0	0	0	0	Dictyoglomus thermophilum H-6-12	Bacteria	Dictyoglomi	Dictyoglomales	Dictyoglomaceae	Dictyoglomus
DITU001.B.00001	0	0	0	0	0	Dictyoglomus turgidum DSM 6724 chromosome	Bacteria	Dictyoglomi	Dictyoglomales	Dictyoglomaceae	Dictyoglomus
DIZE001.B.00001	1	1	1	1	3	Dickeya dadantii Ech586	Bacteria	Proteobacteria	Gammaproteobacteria	Enterobacteriales	Enterobacteriaceae
DIZE001.B.00002	1	1	1	1	3	Dickeya zeae EC1	Bacteria	Proteobacteria	Gammaproteobacteria	Enterobacteriales	Enterobacteriaceae
DODO001.B.00001	0	0	0	0	0	Dokdonia donghaensis DSW-1	Bacteria	Bacteroidetes	Flavobacteriia	Flavobacteriales	Flavobacteriaceae
DOKO001.B.00001	0	0	0	0	0	Dokdonella koreensis DS-123	Bacteria	Proteobacteria	Gammaproteobacteria	Xanthomonadales	Rhodanobacteraceae
DOSP001.B.00001	0	0	0	0	0	Dokdonia sp. MED134	Bacteria	Bacteroidetes	Flavobacteriia	Flavobacteriales	Flavobacteriaceae
DOSP002.B.00001	0	0	0	0	0	Krokinobacter sp. 4H-3-7-5	Bacteria	Bacteroidetes	Flavobacteriia	Flavobacteriales	Flavobacteriaceae
DROR001.B.00001	1	0	0	0	0	Draconibacterium orientale strain FH5T	Bacteria	Bacteroidetes	Bacteroidia	Bacteroidales	Prolixibacteraceae
DYFE001.B.00001	0	0	0	0	0	Dyadobacter fermentans DSM 18053	Bacteria	Bacteroidetes	Cytophagia	Cytophagales	Cytophagaceae
DYJA001.B.00001	0	0	0	0	0	Dyella japonica A8	Bacteria	Proteobacteria	Gammaproteobacteria	Xanthomonadales	Rhodanobacteraceae
DYJI001.B.00001	0	2	2	2	6	Dyella jiangningensis strain SBZ 3-12	Bacteria	Proteobacteria	Gammaproteobacteria	Xanthomonadales	Rhodanobacteraceae
DYTH001.B.00001	0	0	0	0	0	Dyella thiooxydans strain ATSB10	Bacteria	Proteobacteria	Gammaproteobacteria	Xanthomonadales	Rhodanobacteraceae
ECSP001.B.00001	1	1	1	1	3	Ectothiorhodospira sp. BSL-9	Bacteria	Proteobacteria	Gammaproteobacteria	Chromatiales	Ectothiorhodospiraceae
ECVI001.B.00001	0	0	0	0	0	Echinicola vietnamensis DSM 17526	Bacteria	Bacteroidetes	Cytophagia	Cytophagales	Cyclobacteriaceae
EDAN001.B.00001	2	1	1	1	3	Edwardsiella tarda 080813	Bacteria	Proteobacteria	Gammaproteobacteria	Enterobacteriales	Enterobacteriaceae
EDHO001.B.00001	2	1	1	1	3	Edwardsiella hoshinae strain ATCC 35051	Bacteria	Proteobacteria	Gammaproteobacteria	Enterobacterales	Hafniaceae
EDIC001.B.00001	2	1	1	1	3	Edwardsiella ictaluri 93-146	Bacteria	Proteobacteria	Gammaproteobacteria	Enterobacteriales	Enterobacteriaceae
EDPI001.B.00001	2	1	1	1	3	Edwardsiella piscicida C07-087	Bacteria	Proteobacteria	Gammaproteobacteria	Enterobacteriales	Enterobacteriaceae
EDPI001.B.00002	2	1	1	1	3	Edwardsiella piscicida strain S11-285	Bacteria	Proteobacteria	Gammaproteobacteria	Enterobacteriales	Enterobacteriaceae
EDSP001.B.00001	2	1	1	1	3	Edwardsiella sp. EA181011	Bacteria	Proteobacteria	Gammaproteobacteria	Enterobacteriales	Enterobacteriaceae
EDTA001.B.00001	1	1	1	1	3	Edwardsiella tarda EIB202	Bacteria	Proteobacteria	Gammaproteobacteria	Enterobacteriales	Enterobacteriaceae
EDTA001.B.00002	1	1	1	1	3	Edwardsiella tarda FL6-60	Bacteria	Proteobacteria	Gammaproteobacteria	Enterobacteriales	Enterobacteriaceae
EDTA001.B.00003	2	1	1	1	3	Edwardsiella tarda strain FL95-01	Bacteria	Proteobacteria	Gammaproteobacteria	Enterobacteriales	Enterobacteriaceae
EGLE001.B.00001	2	0	0	0	0	Eggerthella lenta DSM 2243	Bacteria	Actinobacteria	Coriobacteriia	Eggerthellales	Eggerthellaceae
EGSP001.B.00001	2	0	0	0	0	Eggerthella sp. YY7918 DNA	Bacteria	Actinobacteria	Coriobacteriia	Eggerthellales	Eggerthellaceae
EHCA001.B.00001	0	0	0	0	0	Ehrlichia canis str. Jake	Bacteria	Proteobacteria	Alphaproteobacteria	Rickettsiales	Anaplasmataceae
EHCH001.B.00001	0	0	0	0	0	Ehrlichia chaffeensis str. Arkansas	Bacteria	Proteobacteria	Alphaproteobacteria	Rickettsiales	Anaplasmataceae
EHCH001.B.00002	0	0	0	0	0	Ehrlichia chaffeensis str. Heartland	Bacteria	Proteobacteria	Alphaproteobacteria	Rickettsiales	Anaplasmataceae
EHCH001.B.00003	0	0	0	0	0	Ehrlichia chaffeensis str. Jax	Bacteria	Proteobacteria	Alphaproteobacteria	Rickettsiales	Anaplasmataceae
EHCH001.B.00004	0	0	0	0	0	Ehrlichia chaffeensis str. Liberty	Bacteria	Proteobacteria	Alphaproteobacteria	Rickettsiales	Anaplasmataceae
EHCH001.B.00005	0	0	0	0	0	Ehrlichia chaffeensis str. Osceola	Bacteria	Proteobacteria	Alphaproteobacteria	Rickettsiales	Anaplasmataceae
EHCH001.B.00006	0	0	0	0	0	Ehrlichia chaffeensis str. Saint Vincent	Bacteria	Proteobacteria	Alphaproteobacteria	Rickettsiales	Anaplasmataceae
EHCH001.B.00007	0	0	0	0	0	Ehrlichia chaffeensis str. Wakulla	Bacteria	Proteobacteria	Alphaproteobacteria	Rickettsiales	Anaplasmataceae
EHCH001.B.00008	0	0	0	0	0	Ehrlichia chaffeensis str. West Paces	Bacteria	Proteobacteria	Alphaproteobacteria	Rickettsiales	Anaplasmataceae
EHMU001.B.00001	0	0	0	0	0	Ehrlichia muris AS145	Bacteria	Proteobacteria	Alphaproteobacteria	Rickettsiales	Anaplasmataceae
EHRU001.B.00001	0	0	0	0	0	Ehrlichia ruminantium strain Welgevonden	Bacteria	Proteobacteria	Alphaproteobacteria	Rickettsiales	Anaplasmataceae
EHRU001.B.00002	0	0	0	0	0	Ehrlichia ruminantium str. Gardel	Bacteria	Proteobacteria	Alphaproteobacteria	Rickettsiales	Anaplasmataceae
EHRU001.B.00003	0	0	0	0	0	Ehrlichia ruminantium str. Welgevonden	Bacteria	Proteobacteria	Alphaproteobacteria	Rickettsiales	Anaplasmataceae
EHSP001.B.00001	0	0	0	0	0	Ehrlichia sp. HF	Bacteria	Proteobacteria	Alphaproteobacteria	Rickettsiales	Anaplasmataceae
ELAN001.B.00001	0	0	0	0	0	Elizabethkingia anophelis NUHP1	Bacteria	Bacteroidetes	Flavobacteriia	Flavobacteriales	Flavobacteriaceae
ELAN001.B.00002	0	0	0	0	0	Elizabethkingia anophelis FMS-007	Bacteria	Bacteroidetes	Flavobacteriia	Flavobacteriales	Flavobacteriaceae
ELAN001.B.00003	0	0	0	0	0	Elizabethkingia anophelis strain CSID_3015183678	Bacteria	Bacteroidetes	Flavobacteriia	Flavobacteriales	Flavobacteriaceae
ELAN001.B.00004	0	0	0	0	0	Elizabethkingia anophelis strain CSID_3015183684	Bacteria	Bacteroidetes	Flavobacteriia	Flavobacteriales	Flavobacteriaceae
ELAN001.B.00005	0	0	0	0	0	Elizabethkingia anophelis strain CSID_3000521207	Bacteria	Bacteroidetes	Flavobacteriia	Flavobacteriales	Flavobacteriaceae
ELAN001.B.00006	0	0	0	0	0	Elizabethkingia anophelis strain CSID_3015183681	Bacteria	Bacteroidetes	Flavobacteriia	Flavobacteriales	Flavobacteriaceae
ELMI001.B.00001	0	0	0	0	0	Elizabethkingia miricola strain BM10	Bacteria	Bacteroidetes	Flavobacteriia	Flavobacteriales	Flavobacteriaceae
ELMI002.B.00001	0	0	0	0	0	Elusimicrobium minutum Pei191	Bacteria	Elusimicrobia	Elusimicrobia	Elusimicrobiales	Elusimicrobiaceae
EMOL001.B.00001	2	0	0	0	0	Emticicia oligotrophica DSM 17448	Bacteria	Bacteroidetes	Cytophagia	Cytophagales	Cytophagaceae
ENAD001.B.00001	0	1	1	1	3	Ensifer adhaerens strain Casida A	Bacteria	Proteobacteria	Alphaproteobacteria	Rhizobiales	Rhizobiaceae
ENAE001.B.00001	2	1	1	1	3	Enterobacter aerogenes KCTC 2190 chromosome	Bacteria	Proteobacteria	Gammaproteobacteria	Enterobacteriales	Enterobacteriaceae
ENAE001.B.00002	2	1	1	1	3	Enterobacter aerogenes EA1509E complete genome	Bacteria	Proteobacteria	Gammaproteobacteria	Enterobacteriales	Enterobacteriaceae
ENAE001.B.00003	2	1	1	1	3	Enterobacter aerogenes strain CAV1320	Bacteria	Proteobacteria	Gammaproteobacteria	Enterobacteriales	Enterobacteriaceae
ENAE001.B.00004	2	1	1	1	3	Enterobacter aerogenes strain FDAARGOS_152	Bacteria	Proteobacteria	Gammaproteobacteria	Enterobacteriales	Enterobacteriaceae
ENAE001.B.00005	2	1	1	1	3	Enterobacter aerogenes strain G7	Bacteria	Proteobacteria	Gammaproteobacteria	Enterobacteriales	Enterobacteriaceae
ENAE001.B.00006	2	1	1	1	3	Enterobacter aerogenes strain FDAARGOS_139	Bacteria	Proteobacteria	Gammaproteobacteria	Enterobacteriales	Enterobacteriaceae
ENAS001.B.00001	2	1	1	1	3	Enterobacter asburiae LF7a	Bacteria	Proteobacteria	Gammaproteobacteria	Enterobacteriales	Enterobacteriaceae
ENAS001.B.00002	2	1	1	1	3	Enterobacter asburiae L1	Bacteria	Proteobacteria	Gammaproteobacteria	Enterobacteriales	Enterobacteriaceae
ENAS001.B.00003	2	1	1	1	3	Enterobacter asburiae strain CAV1043	Bacteria	Proteobacteria	Gammaproteobacteria	Enterobacteriales	Enterobacteriaceae
ENAS001.B.00004	2	1	1	1	3	Enterobacter asburiae strain ATCC 35953	Bacteria	Proteobacteria	Gammaproteobacteria	Enterobacteriales	Enterobacteriaceae
ENBA001.B.00001	2	1	1	1	3	Enterobacteriaceae bacterium strain FGI 57	Bacteria	Proteobacteria	Gammaproteobacteria	Enterobacteriales	Enterobacteriaceae
ENCA001.B.00001	1	0	0	0	0	Enterococcus casseliflavus EC20	Bacteria	Firmicutes	Bacilli	Lactobacillales	Enterococcaceae
ENCL001.B.00001	2	1	1	1	3	Enterobacter cloacae ECNIH3	Bacteria	Proteobacteria	Gammaproteobacteria	Enterobacteriales	Enterobacteriaceae
ENCL001.B.00002	2	1	1	1	3	Enterobacter cloacae ECR091	Bacteria	Proteobacteria	Gammaproteobacteria	Enterobacteriales	Enterobacteriaceae
ENCL001.B.00003	2	1	1	1	3	Enterobacter cloacae complex 'Hoffmann cluster III' strain DSM 14563	Bacteria	Proteobacteria	Gammaproteobacteria	Enterobacteriales	Enterobacteriaceae
ENCL002.B.00001	2	1	1	1	3	Enterobacter cloacae complex 'Hoffmann cluster IV' strain DSM 16690	Bacteria	Proteobacteria	Gammaproteobacteria	Enterobacteriales	Enterobacteriaceae
ENCL003.B.00001	2	1	1	1	3	Enterobacter asburiae strain 35734	Bacteria	Proteobacteria	Gammaproteobacteria	Enterobacteriales	Enterobacteriaceae
ENCL004.B.00001	2	1	1	1	3	Enterobacter cloacae subsp. cloacae ATCC 13047 chromosome	Bacteria	Proteobacteria	Gammaproteobacteria	Enterobacteriales	Enterobacteriaceae
ENCL004.B.00002	2	1	1	1	3	Enterobacter cloacae subsp. dissolvens SDM	Bacteria	Proteobacteria	Gammaproteobacteria	Enterobacteriales	Enterobacteriaceae
ENCL004.B.00003	2	1	1	1	3	Enterobacter cloacae EcWSU1	Bacteria	Proteobacteria	Gammaproteobacteria	Enterobacteriales	Enterobacteriaceae
ENCL004.B.00004	2	1	1	1	3	Enterobacter cloacae subsp. cloacae ENHKU01	Bacteria	Proteobacteria	Gammaproteobacteria	Enterobacteriales	Enterobacteriaceae
ENCL004.B.00005	2	1	1	1	3	Enterobacter cloacae P101	Bacteria	Proteobacteria	Gammaproteobacteria	Enterobacteriales	Enterobacteriaceae
ENCL004.B.00006	2	1	1	1	3	Enterobacter cloacae ECNIH2	Bacteria	Proteobacteria	Gammaproteobacteria	Enterobacteriales	Enterobacteriaceae
ENCL004.B.00007	2	1	1	1	3	Enterobacter cloacae strain GGT036	Bacteria	Proteobacteria	Gammaproteobacteria	Enterobacteriales	Enterobacteriaceae
ENCL004.B.00008	2	1	1	1	3	Enterobacter cloacae strain ECNIH4	Bacteria	Proteobacteria	Gammaproteobacteria	Enterobacteriales	Enterobacteriaceae
ENCL004.B.00009	2	1	1	1	3	Enterobacter cloacae strain ECNIH5	Bacteria	Proteobacteria	Gammaproteobacteria	Enterobacteriales	Enterobacteriaceae
ENCL004.B.00010	2	1	1	1	3	Enterobacter cloacae strain CAV1311	Bacteria	Proteobacteria	Gammaproteobacteria	Enterobacteriales	Enterobacteriaceae
ENCL004.B.00011	2	1	1	1	3	Enterobacter cloacae strain CAV1668	Bacteria	Proteobacteria	Gammaproteobacteria	Enterobacteriales	Enterobacteriaceae
ENCL004.B.00012	2	1	1	1	3	Enterobacter cloacae strain CAV1411	Bacteria	Proteobacteria	Gammaproteobacteria	Enterobacteriales	Enterobacteriaceae
ENCL004.B.00013	2	1	1	1	3	Enterobacter cloacae strain CAV1669	Bacteria	Proteobacteria	Gammaproteobacteria	Enterobacteriales	Enterobacteriaceae
ENCL004.B.00014	2	1	1	1	3	Enterobacter cloacae strain UW5	Bacteria	Proteobacteria	Gammaproteobacteria	Enterobacteriales	Enterobacteriaceae
ENDU001.B.00001	1	0	0	0	0	Enterococcus durans strain KLDS6.0933	Bacteria	Firmicutes	Bacilli	Lactobacillales	Enterococcaceae
ENDU001.B.00002	1	0	0	0	0	Enterococcus durans strain KLDS 6.0930	Bacteria	Firmicutes	Bacilli	Lactobacillales	Enterococcaceae
ENFA001.B.00001	1	0	0	0	0	Enterococcus faecalis V583 chromosome	Bacteria	Firmicutes	Bacilli	Lactobacillales	Enterococcaceae
ENFA001.B.00002	1	0	0	0	0	Enterococcus faecalis OG1RF	Bacteria	Firmicutes	Bacilli	Lactobacillales	Enterococcaceae
ENFA001.B.00003	1	0	0	0	0	Enterococcus faecalis D32	Bacteria	Firmicutes	Bacilli	Lactobacillales	Enterococcaceae
ENFA001.B.00004	1	0	0	0	0	Enterococcus faecalis str. Symbioflor 1	Bacteria	Firmicutes	Bacilli	Lactobacillales	Enterococcaceae
ENFA001.B.00005	1	0	0	0	0	Enterococcus faecalis DENG1	Bacteria	Firmicutes	Bacilli	Lactobacillales	Enterococcaceae
ENFA001.B.00006	1	0	0	0	0	Enterococcus faecalis ATCC 29212	Bacteria	Firmicutes	Bacilli	Lactobacillales	Enterococcaceae
ENFA001.B.00007	1	0	0	0	0	Enterococcus faecalis strain LD33	Bacteria	Firmicutes	Bacilli	Lactobacillales	Enterococcaceae
ENFA001.B.00008	1	0	0	0	0	Enterococcus faecalis strain KB1	Bacteria	Firmicutes	Bacilli	Lactobacillales	Enterococcaceae
ENFA002.B.00001	1	0	0	0	0	Enterococcus faecium DO chromosome	Bacteria	Firmicutes	Bacilli	Lactobacillales	Enterococcaceae
ENFA002.B.00002	1	0	0	0	0	Enterococcus faecium Aus0004	Bacteria	Firmicutes	Bacilli	Lactobacillales	Enterococcaceae
ENFA002.B.00003	1	0	0	0	0	Enterococcus faecium NRRL B-2354	Bacteria	Firmicutes	Bacilli	Lactobacillales	Enterococcaceae
ENFA002.B.00004	1	0	0	0	0	Enterococcus faecium Aus0085	Bacteria	Firmicutes	Bacilli	Lactobacillales	Enterococcaceae
ENFA002.B.00005	1	0	0	0	0	Enterococcus faecium T110	Bacteria	Firmicutes	Bacilli	Lactobacillales	Enterococcaceae
ENFA002.B.00006	1	0	0	0	0	Enterococcus faecium strain 64/3	Bacteria	Firmicutes	Bacilli	Lactobacillales	Enterococcaceae
ENFA002.B.00007	1	0	0	0	0	Enterococcus faecium strain UW7606x64/3 TC1	Bacteria	Firmicutes	Bacilli	Lactobacillales	Enterococcaceae
ENFA002.B.00008	1	0	0	0	0	Enterococcus faecium strain 6E6	Bacteria	Firmicutes	Bacilli	Lactobacillales	Enterococcaceae
ENFA002.B.00009	1	0	0	0	0	Enterococcus faecium strain UW8175	Bacteria	Firmicutes	Bacilli	Lactobacillales	Enterococcaceae
ENFA002.B.00010	1	0	0	0	0	Enterococcus faecium strain E39	Bacteria	Firmicutes	Bacilli	Lactobacillales	Enterococcaceae
ENFA002.B.00011	1	0	0	0	0	Enterococcus faecium strain E745	Bacteria	Firmicutes	Bacilli	Lactobacillales	Enterococcaceae
ENFA002.B.00012	1	0	0	0	0	Enterococcus faecium isolate EFE10021 genome assembly	Bacteria	Firmicutes	Bacilli	Lactobacillales	Enterococcaceae
ENGA001.B.00001	1	0	0	0	0	Enterococcus gallinarum strain FDAARGOS_163	Bacteria	Firmicutes	Bacilli	Lactobacillales	Enterococcaceae
ENHI001.B.00001	1	0	0	0	0	Enterococcus hirae ATCC 9790	Bacteria	Firmicutes	Bacilli	Lactobacillales	Enterococcaceae
ENHI001.B.00002	1	0	0	0	0	Enterococcus hirae strain R17	Bacteria	Firmicutes	Bacilli	Lactobacillales	Enterococcaceae
ENHO001.B.00001	2	1	1	1	3	Enterobacter hormaechei subsp. oharae strain 34978	Bacteria	Proteobacteria	Gammaproteobacteria	Enterobacterales	Enterobacteriaceae
ENHO001.B.00002	2	1	1	1	3	Enterobacter cloacae strain 34998	Bacteria	Proteobacteria	Gammaproteobacteria	Enterobacteriales	Enterobacteriaceae
ENHO001.B.00003	2	1	1	1	3	Enterobacter hormaechei subsp. steigerwaltii strain 34977	Bacteria	Proteobacteria	Gammaproteobacteria	Enterobacteriales	Enterobacteriaceae
ENHO001.B.00004	2	1	1	1	3	Enterobacter cloacae strain 34983	Bacteria	Proteobacteria	Gammaproteobacteria	Enterobacteriales	Enterobacteriaceae
ENHO001.B.00005	2	1	1	1	3	Enterobacter cloacae strain 34399	Bacteria	Proteobacteria	Gammaproteobacteria	Enterobacteriales	Enterobacteriaceae
ENHO001.B.00006	2	1	1	1	3	Enterobacter hormaechei subsp. oharae strain DSM 16687	Bacteria	Proteobacteria	Gammaproteobacteria	Enterobacteriales	Enterobacteriaceae
ENHO001.B.00007	2	1	1	1	3	Enterobacter hormaechei subsp. steigerwaltii strain DSM 16691	Bacteria	Proteobacteria	Gammaproteobacteria	Enterobacteriales	Enterobacteriaceae
ENKO001.B.00001	2	1	1	1	3	Enterobacter kobei strain DSM 13645	Bacteria	Proteobacteria	Gammaproteobacteria	Enterobacteriales	Enterobacteriaceae
ENLI001.B.00001	2	1	1	1	3	Enterobacter lignolyticus SCF1	Bacteria	Proteobacteria	Gammaproteobacteria	Enterobacteriales	Enterobacteriaceae
ENLU001.B.00001	2	1	1	1	3	Enterobacter ludwigii strain EN-119	Bacteria	Proteobacteria	Gammaproteobacteria	Enterobacterales	Enterobacteriaceae
ENMU001.B.00001	1	0	0	0	0	Enterococcus mundtii QU 25 DNA	Bacteria	Firmicutes	Bacilli	Lactobacillales	Enterococcaceae
ENOF001.B.00001	0	0	0	0	0	Endosymbiont of Bathymodiolus septemdierum str. Myojin knoll DNA	Bacteria	Proteobacteria	Gammaproteobacteria	sulfur-oxidizing symbionts
ENOF002.B.00001	1	1	1	0	2	Endosymbiont of unidentified scaly snail isolate Monju DNA	Bacteria	Proteobacteria	Gammaproteobacteria
ENOF003.B.00001	1	0	0	0	0	Endosymbiont of Llaveia axin axin	Bacteria	Bacteroidetes	Flavobacteriia
ENOF004.B.00001	0	0	0	0	0	Endosymbiont of Acanthamoeba sp. UWC8	Bacteria	Proteobacteria	Alphaproteobacteria	Rickettsiales	Holosporaceae
ENPR001.B.00001	1	0	0	0	0	Endomicrobium proavitum strain Rsa215	Bacteria	Elusimicrobia	Endomicrobia	Endomicrobiales	Endomicrobiaceae
ENSP001.B.00001	2	1	1	1	3	Enterobacter sp. R4-368	Bacteria	Proteobacteria	Gammaproteobacteria	Enterobacteriales	Enterobacteriaceae
ENSP002.B.00001	2	1	1	1	3	Enterobacter sp. E20	Bacteria	Proteobacteria	Gammaproteobacteria	Enterobacteriales	Enterobacteriaceae
ENSP003.B.00001	2	1	1	1	3	Enterobacter sp. FY-07	Bacteria	Proteobacteria	Gammaproteobacteria	Enterobacteriales	Enterobacteriaceae
ENSP004.B.00001	2	1	1	1	3	Enterobacter sp. ODB01	Bacteria	Proteobacteria	Gammaproteobacteria	Enterobacteriales	Enterobacteriaceae
ENSP005.B.00001	2	1	1	1	3	Enterobacter sp. HK169	Bacteria	Proteobacteria	Gammaproteobacteria	Enterobacteriales	Enterobacteriaceae
ENSP006.B.00001	2	1	1	1	3	Enterobacter sp. 638	Bacteria	Proteobacteria	Gammaproteobacteria	Enterobacteriales	Enterobacteriaceae
ENXI001.B.00001	2	1	1	1	3	Enterobacter xiangfangensis strain LMG27195	Bacteria	Proteobacteria	Gammaproteobacteria	Enterobacterales	Enterobacteriaceae
ERAM001.B.00001	0	0	0	0	0	Erwinia amylovora ATCC 49946 chromosomal sequence	Bacteria	Proteobacteria	Gammaproteobacteria	Enterobacteriales	Enterobacteriaceae
ERAM001.B.00002	0	0	0	0	0	Erwinia amylovora CFBP1430 complete genome	Bacteria	Proteobacteria	Gammaproteobacteria	Enterobacteriales	Enterobacteriaceae
ERAT001.B.00001	0	0	0	0	0	Erythrobacter atlanticus strain s21-N3	Bacteria	Proteobacteria	Alphaproteobacteria	Sphingomonadales	Erythrobacteraceae
ERBA001.B.00001	2	0	0	0	0	Erysipelotrichaceae bacterium I46	Bacteria	Firmicutes	Erysipelotrichia	Erysipelotrichales	Erysipelotrichaceae
ERBI001.B.00001	0	1	1	1	3	Erwinia billingiae strain Eb661 complete chromosome	Bacteria	Proteobacteria	Gammaproteobacteria	Enterobacteriales	Enterobacteriaceae
ERGE001.B.00001	1	1	1	1	3	Erwinia sp. EM595 genome assembly EM595	Bacteria	Proteobacteria	Gammaproteobacteria	Enterobacteriales	Enterobacteriaceae
ERLI001.B.00001	0	0	0	0	0	Erythrobacter litoralis HTCC2594	Bacteria	Proteobacteria	Alphaproteobacteria	Sphingomonadales	Erythrobacteraceae
ERLI001.B.00002	0	0	0	0	0	Erythrobacter litoralis strain DSM 8509	Bacteria	Proteobacteria	Alphaproteobacteria	Sphingomonadales	Erythrobacteraceae
ERPY001.B.00001	0	0	0	0	0	Erwinia pyrifoliae strain Ep1/96 complete chromosome	Bacteria	Proteobacteria	Gammaproteobacteria	Enterobacteriales	Enterobacteriaceae
ERRH001.B.00001	0	0	0	0	0	Erysipelothrix rhusiopathiae str. Fujisawa DNA	Bacteria	Firmicutes	Erysipelotrichia	Erysipelotrichales	Erysipelotrichaceae
ERRH001.B.00002	0	0	0	0	0	Erysipelothrix rhusiopathiae SY1027	Bacteria	Firmicutes	Erysipelotrichia	Erysipelotrichales	Erysipelotrichaceae
ERRH001.B.00003	0	0	0	0	0	Erysipelothrix rhusiopathiae strain GXBY-1	Bacteria	Firmicutes	Erysipelotrichia	Erysipelotrichales	Erysipelotrichaceae
ERRH001.B.00004	0	0	0	0	0	Erysipelothrix rhusiopathiae strain WH13013	Bacteria	Firmicutes	Erysipelotrichia	Erysipelotrichales	Erysipelotrichaceae
ERSP001.B.00001	1	0	0	0	0	Erysipelothrix sp. LV19	Bacteria	Firmicutes	Erysipelotrichia	Erysipelotrichales	Erysipelotrichaceae
ERSP002.B.00001	0	0	0	0	0	Erwinia sp. Ejp617	Bacteria	Proteobacteria	Gammaproteobacteria	Enterobacteriales	Enterobacteriaceae
ERTA001.B.00001	1	0	0	0	0	Erwinia tasmaniensis strain ET1/99 complete chromosome	Bacteria	Proteobacteria	Gammaproteobacteria	Enterobacteriales	Enterobacteriaceae
ESAL001.B.00001	2	1	1	1	3	Escherichia albertii KF1	Bacteria	Proteobacteria	Gammaproteobacteria	Enterobacteriales	Enterobacteriaceae
ESAL001.B.00002	2	1	1	1	3	Escherichia albertii DNA	Bacteria	Proteobacteria	Gammaproteobacteria	Enterobacteriales	Enterobacteriaceae
ESCO001.B.00001	2	1	1	1	3	Escherichia coli str. K-12 substr. MG1655	Bacteria	Proteobacteria	Gammaproteobacteria	Enterobacteriales	Enterobacteriaceae
ESCO001.B.00002	2	1	1	1	3	Escherichia coli CFT073	Bacteria	Proteobacteria	Gammaproteobacteria	Enterobacteriales	Enterobacteriaceae
ESCO001.B.00003	2	1	1	1	3	Escherichia coli O157:H7 str. Sakai chromosome	Bacteria	Proteobacteria	Gammaproteobacteria	Enterobacteriales	Enterobacteriaceae
ESCO001.B.00004	2	1	1	1	3	Escherichia coli BL21(DE3)	Bacteria	Proteobacteria	Gammaproteobacteria	Enterobacteriales	Enterobacteriaceae
ESCO001.B.00005	2	1	1	1	3	Escherichia coli str. K-12 substr. W3110 DNA	Bacteria	Proteobacteria	Gammaproteobacteria	Enterobacterales	Enterobacteriaceae
ESCO001.B.00006	2	1	1	1	3	Escherichia coli SE11 DNA	Bacteria	Proteobacteria	Gammaproteobacteria	Enterobacterales	Enterobacteriaceae
ESCO001.B.00007	2	1	1	1	3	Escherichia coli SE15 DNA	Bacteria	Proteobacteria	Gammaproteobacteria	Enterobacterales	Enterobacteriaceae
ESCO001.B.00008	2	1	1	1	3	Escherichia coli O103:H2 str. 12009 DNA	Bacteria	Proteobacteria	Gammaproteobacteria	Enterobacterales	Enterobacteriaceae
ESCO001.B.00009	2	1	1	1	3	Escherichia coli O111:H- str. 11128 DNA	Bacteria	Proteobacteria	Gammaproteobacteria	Enterobacterales	Enterobacteriaceae
ESCO001.B.00010	2	1	1	1	3	Escherichia coli UTI89	Bacteria	Proteobacteria	Gammaproteobacteria	Enterobacteriales	Enterobacteriaceae
ESCO001.B.00011	2	1	1	1	3	Escherichia coli 536	Bacteria	Proteobacteria	Gammaproteobacteria	Enterobacteriales	Enterobacteriaceae
ESCO001.B.00012	2	1	1	1	3	Escherichia coli APEC O1	Bacteria	Proteobacteria	Gammaproteobacteria	Enterobacteriales	Enterobacteriaceae
ESCO001.B.00013	2	1	1	1	3	Escherichia coli E24377A	Bacteria	Proteobacteria	Gammaproteobacteria	Enterobacteriales	Enterobacteriaceae
ESCO001.B.00014	2	1	1	1	3	Escherichia coli HS	Bacteria	Proteobacteria	Gammaproteobacteria	Enterobacteriales	Enterobacteriaceae
ESCO001.B.00015	2	1	1	1	3	Escherichia coli B str. REL606	Bacteria	Proteobacteria	Gammaproteobacteria	Enterobacteriales	Enterobacteriaceae
ESCO001.B.00016	2	1	1	1	3	Escherichia coli ATCC 8739	Bacteria	Proteobacteria	Gammaproteobacteria	Enterobacteriales	Enterobacteriaceae
ESCO001.B.00017	2	1	1	1	3	Escherichia coli str. K12 substr. DH10B	Bacteria	Proteobacteria	Gammaproteobacteria	Enterobacteriales	Enterobacteriaceae
ESCO001.B.00018	2	1	1	1	3	Escherichia coli SMS-3-5	Bacteria	Proteobacteria	Gammaproteobacteria	Enterobacteriales	Enterobacteriaceae
ESCO001.B.00019	2	1	1	1	3	Escherichia coli O157:H7 str. EC4115	Bacteria	Proteobacteria	Gammaproteobacteria	Enterobacteriales	Enterobacteriaceae
ESCO001.B.00020	2	1	1	1	3	Escherichia coli O157:H7 str. TW14359	Bacteria	Proteobacteria	Gammaproteobacteria	Enterobacteriales	Enterobacteriaceae
ESCO001.B.00021	2	1	1	1	3	Escherichia coli BW2952	Bacteria	Proteobacteria	Gammaproteobacteria	Enterobacteriales	Enterobacteriaceae
ESCO001.B.00022	2	1	1	1	3	Escherichia coli BL21(DE3)	Bacteria	Proteobacteria	Gammaproteobacteria	Enterobacteriales	Enterobacteriaceae
ESCO001.B.00023	2	1	1	1	3	Escherichia coli DH1	Bacteria	Proteobacteria	Gammaproteobacteria	Enterobacteriales	Enterobacteriaceae
ESCO001.B.00024	2	1	1	1	3	Escherichia coli 'BL21-Gold(DE3)pLysS AG'	Bacteria	Proteobacteria	Gammaproteobacteria	Enterobacteriales	Enterobacteriaceae
ESCO001.B.00025	2	1	1	1	3	Escherichia coli O55:H7 str. CB9615	Bacteria	Proteobacteria	Gammaproteobacteria	Enterobacteriales	Enterobacteriaceae
ESCO001.B.00026	2	1	1	1	3	Escherichia coli IHE3034	Bacteria	Proteobacteria	Gammaproteobacteria	Enterobacteriales	Enterobacteriaceae
ESCO001.B.00027	2	1	1	1	3	Escherichia coli 55989 chromosome	Bacteria	Proteobacteria	Gammaproteobacteria	Enterobacteriales	Enterobacteriaceae
ESCO001.B.00028	2	1	1	1	3	Escherichia coli IAI1 chromosome	Bacteria	Proteobacteria	Gammaproteobacteria	Enterobacteriales	Enterobacteriaceae
ESCO001.B.00029	1	1	1	1	3	Escherichia coli IAI39 chromosome	Bacteria	Proteobacteria	Gammaproteobacteria	Enterobacteriales	Enterobacteriaceae
ESCO001.B.00030	2	1	1	1	3	Escherichia coli 0127:H6 E2348/69 complete genome	Bacteria	Proteobacteria	Gammaproteobacteria	Enterobacteriales	Enterobacteriaceae
ESCO001.B.00031	2	1	1	1	3	Escherichia coli 042 complete genome	Bacteria	Proteobacteria	Gammaproteobacteria	Enterobacteriales	Enterobacteriaceae
ESCO001.B.00032	2	1	1	1	3	Escherichia coli O26:H11 str. 11368 DNA	Bacteria	Proteobacteria	Gammaproteobacteria	Enterobacterales	Enterobacteriaceae
ESCO001.B.00033	2	1	1	1	3	Escherichia coli KO11	Bacteria	Proteobacteria	Gammaproteobacteria	Enterobacteriales	Enterobacteriaceae
ESCO001.B.00034	2	1	1	1	3	Escherichia coli ABU 83972	Bacteria	Proteobacteria	Gammaproteobacteria	Enterobacteriales	Enterobacteriaceae
ESCO001.B.00035	2	1	1	1	3	Escherichia coli UM146	Bacteria	Proteobacteria	Gammaproteobacteria	Enterobacteriales	Enterobacteriaceae
ESCO001.B.00036	2	1	1	1	3	Escherichia coli O83:H1 str. NRG 857C chromosome	Bacteria	Proteobacteria	Gammaproteobacteria	Enterobacteriales	Enterobacteriaceae
ESCO001.B.00037	2	1	1	1	3	Escherichia coli W	Bacteria	Proteobacteria	Gammaproteobacteria	Enterobacteriales	Enterobacteriaceae
ESCO001.B.00038	2	1	1	1	3	Escherichia coli ETEC H10407	Bacteria	Proteobacteria	Gammaproteobacteria	Enterobacteriales	Enterobacteriaceae
ESCO001.B.00039	2	1	1	1	3	Escherichia coli UMNK88	Bacteria	Proteobacteria	Gammaproteobacteria	Enterobacteriales	Enterobacteriaceae
ESCO001.B.00040	2	1	1	1	3	Escherichia coli NA114	Bacteria	Proteobacteria	Gammaproteobacteria	Enterobacteriales	Enterobacteriaceae
ESCO001.B.00041	2	1	1	1	3	Escherichia coli PCN033	Bacteria	Proteobacteria	Gammaproteobacteria	Enterobacteriales	Enterobacteriaceae
ESCO001.B.00042	2	1	1	1	3	Escherichia coli O7:K1 str. CE10	Bacteria	Proteobacteria	Gammaproteobacteria	Enterobacteriales	Enterobacteriaceae
ESCO001.B.00043	2	1	1	1	3	Escherichia coli str. 'clone D i2'	Bacteria	Proteobacteria	Gammaproteobacteria	Enterobacteriales	Enterobacteriaceae
ESCO001.B.00044	2	1	1	1	3	Escherichia coli str. 'clone D i14'	Bacteria	Proteobacteria	Gammaproteobacteria	Enterobacteriales	Enterobacteriaceae
ESCO001.B.00045	2	1	1	1	3	Escherichia coli O55:H7 str. RM12579	Bacteria	Proteobacteria	Gammaproteobacteria	Enterobacteriales	Enterobacteriaceae
ESCO001.B.00046	1	1	1	1	3	Escherichia coli P12b	Bacteria	Proteobacteria	Gammaproteobacteria	Enterobacteriales	Enterobacteriaceae
ESCO001.B.00047	2	1	1	1	3	Escherichia coli KO11FL	Bacteria	Proteobacteria	Gammaproteobacteria	Enterobacteriales	Enterobacteriaceae
ESCO001.B.00048	2	1	1	1	3	Escherichia coli W	Bacteria	Proteobacteria	Gammaproteobacteria	Enterobacteriales	Enterobacteriaceae
ESCO001.B.00049	2	1	1	1	3	Escherichia coli Xuzhou21	Bacteria	Proteobacteria	Gammaproteobacteria	Enterobacteriales	Enterobacteriaceae
ESCO001.B.00050	2	1	1	1	3	Escherichia coli DH1 (ME8569) DNA	Bacteria	Proteobacteria	Gammaproteobacteria	Enterobacterales	Enterobacteriaceae
ESCO001.B.00051	2	1	1	1	3	Escherichia coli LF82 chromosome	Bacteria	Proteobacteria	Gammaproteobacteria	Enterobacteriales	Enterobacteriaceae
ESCO001.B.00052	2	1	1	1	3	Escherichia coli ST131 strain EC958 chromosome	Bacteria	Proteobacteria	Gammaproteobacteria	Enterobacteriales	Enterobacteriaceae
ESCO001.B.00053	2	1	1	1	3	Escherichia coli O104:H4 str. 2009EL-2050	Bacteria	Proteobacteria	Gammaproteobacteria	Enterobacteriales	Enterobacteriaceae
ESCO001.B.00054	2	1	1	1	3	Escherichia coli O104:H4 str. 2011C-3493 chromosome	Bacteria	Proteobacteria	Gammaproteobacteria	Enterobacteriales	Enterobacteriaceae
ESCO001.B.00055	2	1	1	1	3	Escherichia coli O104:H4 str. 2009EL-2071	Bacteria	Proteobacteria	Gammaproteobacteria	Enterobacteriales	Enterobacteriaceae
ESCO001.B.00056	2	1	1	1	3	Escherichia coli APEC O78	Bacteria	Proteobacteria	Gammaproteobacteria	Enterobacteriales	Enterobacteriaceae
ESCO001.B.00057	1	1	1	1	3	Escherichia coli str. K-12 substr. MDS42 DNA	Bacteria	Proteobacteria	Gammaproteobacteria	Enterobacterales	Enterobacteriaceae
[truncated: 3,751 more rows]

## Sheet: Table S2B
Genome_ID	UbiTUV_single_locus	UbiTUV_multi_loci	Single+Multi	With_UbiTUV	UbiA	UbiE	UbiG	UbiT	UbiU	UbiV	U32_proteases	Nb_O2-dep hydroxylases	Species	TaxID	Taxonomy	Order	Phylum
GCF_000005845	1	0	1	1	1	1	1	1	1	1	2	3	Escherichia coli str. K-12 substr. MG1655	511145	Bacteria; Proteobacteria; Gammaproteobacteria; Enterobacterales; Enterobacteriaceae; Escherichia.	Enterobacterales	Gammaproteobacteria
GCF_000006725	0	0	0	0	1	1	1	0	0	0	0	3	Xylella fastidiosa 9a5c	160492	Bacteria; Proteobacteria; Gammaproteobacteria; Xanthomonadales; Xanthomonadaceae; Xylella.	Xanthomonadales	Gammaproteobacteria
GCF_000006745	1	0	1	1	1	1	1	1	1	1	1	3	Vibrio cholerae O1 biovar El Tor str. N16961	243277	Bacteria; Proteobacteria; Gammaproteobacteria; Vibrionales; Vibrionaceae; Vibrio.	Vibrionales	Gammaproteobacteria
GCF_000006765	1	0	1	1	2	1	1	1	1	1	1	3	Pseudomonas aeruginosa PAO1	208964	Bacteria; Proteobacteria; Gammaproteobacteria; Pseudomonadales; Pseudomonadaceae; Pseudomonas.	Pseudomonadales	Gammaproteobacteria
GCF_000006845	0	0	0	0	1	2	1	0	0	0	1	1	Neisseria gonorrhoeae FA 1090	242231	Bacteria; Proteobacteria; Betaproteobacteria; Neisseriales; Neisseriaceae; Neisseria.	Neisseriales	Betaproteobacteria
GCF_000006905	0	0	0	0	1	1	1	0	0	0	0	2	Caulobacter crescentus CB15	190650	Bacteria; Proteobacteria; Alphaproteobacteria; Caulobacterales; Caulobacteraceae; Caulobacter.	Caulobacterales	Alphaproteobacteria
GCF_000006925	1	0	1	1	1	1	1	1	1	1	1	3	Shigella flexneri 2a str. 301	198214	Bacteria; Proteobacteria; Gammaproteobacteria; Enterobacterales; Enterobacteriaceae; Shigella.	Enterobacterales	Gammaproteobacteria
GCF_000006945	1	0	1	1	1	1	1	1	1	1	2	3	Salmonella enterica subsp. enterica serovar Typhimurium str. LT2	128975	Bacteria; Proteobacteria; Gammaproteobacteria; Enterobacterales; Enterobacteriaceae; Salmonella.	Enterobacterales	Gammaproteobacteria
GCF_000006965	1	0	1	1	1	1	1	1	1	1	0	2	Sinorhizobium meliloti 1021	266834	Bacteria; Proteobacteria; Alphaproteobacteria; Rhizobiales; Rhizobiaceae; Sinorhizobium/Ensifer group; Sinorhizobium.	Rhizobiales	Alphaproteobacteria
GCF_000007025	0	0	0	0	1	1	1	0	0	0	0	2	Rickettsia conorii str. Malish 7	272944	Bacteria; Proteobacteria; Alphaproteobacteria; Rickettsiales; Rickettsiaceae; Rickettsieae; Rickettsia; spotted fever group.	Rickettsiales	Alphaproteobacteria
GCF_000007125	0	1	1	1	1	1	1	1	1	1	0	2	Brucella melitensis bv. 1 str. 16M	224914	Bacteria; Proteobacteria; Alphaproteobacteria; Rhizobiales; Brucellaceae; Brucella.	Rhizobiales	Alphaproteobacteria
GCF_000007145	0	0	0	0	1	1	1	0	0	0	0	4	Xanthomonas campestris pv. campestris str. ATCC 33913	190485	Bacteria; Proteobacteria; Gammaproteobacteria; Xanthomonadales; Xanthomonadaceae; Xanthomonas.	Xanthomonadales	Gammaproteobacteria
GCF_000007365	0	0	0	0	0	0	0	0	0	0	0	0	Buchnera aphidicola str. Sg (Schizaphis graminum)	198804	Bacteria; Proteobacteria; Gammaproteobacteria; Enterobacterales; Erwiniaceae; Buchnera.	Enterobacterales	Gammaproteobacteria
GCF_000007565	0	0	0	0	2	1	1	0	0	0	2	3	Pseudomonas putida KT2440	160488	Bacteria; Proteobacteria; Gammaproteobacteria; Pseudomonadales; Pseudomonadaceae; Pseudomonas.	Pseudomonadales	Gammaproteobacteria
GCF_000007705	1	0	1	1	1	2	1	1	1	1	2	4	Chromobacterium violaceum ATCC 12472	243365	Bacteria; Proteobacteria; Betaproteobacteria; Neisseriales; Chromobacteriaceae; Chromobacterium.	Neisseriales	Betaproteobacteria
GCF_000007725	0	0	0	0	0	0	0	0	0	0	0	0	Buchnera aphidicola str. Bp (Baizongia pistaciae)	224915	Bacteria; Proteobacteria; Gammaproteobacteria; Enterobacterales; Erwiniaceae; Buchnera.	Enterobacterales	Gammaproteobacteria
GCF_000007745	0	0	0	0	0	0	1	0	0	0	1	0	Mannheimia succiniciproducens MBEL55E	221988	Bacteria; Proteobacteria; Gammaproteobacteria; Pasteurellales; Pasteurellaceae; Basfia.	Pasteurellales	Gammaproteobacteria
GCF_000007765	0	0	0	0	1	1	1	0	0	0	0	3	Coxiella burnetii RSA 493	227377	Bacteria; Proteobacteria; Gammaproteobacteria; Legionellales; Coxiellaceae; Coxiella.	Legionellales	Gammaproteobacteria
GCF_000007805	0	0	0	0	1	1	1	0	0	0	1	3	Pseudomonas syringae pv. tomato str. DC3000	223283	Bacteria; Proteobacteria; Gammaproteobacteria; Pseudomonadales; Pseudomonadaceae; Pseudomonas.	Pseudomonadales	Gammaproteobacteria
GCF_000007945	0	0	0	0	1	1	1	0	0	0	1	2	[Haemophilus] ducreyi 35000HP	233412	Bacteria; Proteobacteria; Gammaproteobacteria; Pasteurellales; Pasteurellaceae; Haemophilus.	Pasteurellales	Gammaproteobacteria
GCF_000008025	0	0	0	0	2	1	1	0	0	0	0	2	Wolbachia endosymbiont of Drosophila melanogaster	163164	Bacteria; Proteobacteria; Alphaproteobacteria; Rickettsiales; Anaplasmataceae; Wolbachieae; Wolbachia.	Rickettsiales	Alphaproteobacteria
GCF_000008045	0	0	0	0	1	1	1	0	0	0	0	2	Rickettsia typhi str. Wilmington	257363	Bacteria; Proteobacteria; Alphaproteobacteria; Rickettsiales; Rickettsiaceae; Rickettsieae; Rickettsia; typhus group.	Rickettsiales	Alphaproteobacteria
GCF_000008325	0	0	0	0	2	1	1	0	0	0	1	2	Methylococcus capsulatus str. Bath	243233	Bacteria; Proteobacteria; Gammaproteobacteria; Methylococcales; Methylococcaceae; Methylococcus.	Methylococcales	Gammaproteobacteria
GCF_000008385	0	0	0	0	1	1	1	0	0	0	0	2	Wolbachia endosymbiont strain TRS of Brugia malayi	292805	Bacteria; Proteobacteria; Alphaproteobacteria; Rickettsiales; Anaplasmataceae; Wolbachieae; Wolbachia.	Rickettsiales	Alphaproteobacteria
GCF_000008465	1	0	1	1	2	1	1	1	1	1	1	3	Idiomarina loihiensis L2TR	283942	Bacteria; Proteobacteria; Gammaproteobacteria; Alteromonadales; Idiomarinaceae; Idiomarina.	Alteromonadales	Gammaproteobacteria
GCF_000008485	0	0	0	0	2	1	1	0	0	0	0	3	Legionella pneumophila subsp. pneumophila str. Philadelphia 1	272624	Bacteria; Proteobacteria; Gammaproteobacteria; Legionellales; Legionellaceae; Legionella.	Legionellales	Gammaproteobacteria
GCF_000008805	0	0	0	0	1	2	1	0	0	0	1	1	Neisseria meningitidis MC58	122586	Bacteria; Proteobacteria; Betaproteobacteria; Neisseriales; Neisseriaceae; Neisseria.	Neisseriales	Betaproteobacteria
GCF_000008865	1	0	1	1	1	1	1	1	1	1	2	3	Escherichia coli O157:H7 str. Sakai	386585	Bacteria; Proteobacteria; Gammaproteobacteria; Enterobacterales; Enterobacteriaceae; Escherichia.	Enterobacterales	Gammaproteobacteria
GCF_000008885	0	0	0	0	1	0	1	0	0	0	0	2	Wigglesworthia glossinidia endosymbiont of Glossina brevipalpis	36870	Bacteria; Proteobacteria; Gammaproteobacteria; Enterobacterales; Erwiniaceae; Wigglesworthia.	Enterobacterales	Gammaproteobacteria
GCF_000008985	0	0	0	0	2	1	1	0	0	0	1	3	Francisella tularensis subsp. tularensis SCHU S4	177416	Bacteria; Proteobacteria; Gammaproteobacteria; Thiotrichales; Francisellaceae; Francisella.	Thiotrichales	Gammaproteobacteria
GCF_000009065	1	0	1	1	1	1	1	1	1	1	1	3	Yersinia pestis CO92	214092	Bacteria; Proteobacteria; Gammaproteobacteria; Enterobacterales; Yersiniaceae; Yersinia.	Enterobacterales	Gammaproteobacteria
GCF_000009125	1	0	1	1	1	2	1	1	1	1	0	3	Ralstonia solanacearum GMI1000	267608	Bacteria; Proteobacteria; Betaproteobacteria; Burkholderiales; Burkholderiaceae; Ralstonia.	Burkholderiales	Betaproteobacteria
GCF_000009145	0	0	0	0	1	1	1	0	0	0	1	3	Nitrosomonas europaea ATCC 19718	228410	Bacteria; Proteobacteria; Betaproteobacteria; Nitrosomonadales; Nitrosomonadaceae; Nitrosomonas.	Nitrosomonadales	Betaproteobacteria
GCF_000009345	1	0	1	1	1	1	1	1	1	1	1	3	Yersinia enterocolitica subsp. enterocolitica 8081	393305	Bacteria; Proteobacteria; Gammaproteobacteria; Enterobacterales; Yersiniaceae; Yersinia.	Enterobacterales	Gammaproteobacteria
GCF_000009365	0	0	0	0	1	1	1	0	0	0	0	3	Alcanivorax borkumensis SK2	393595	Bacteria; Proteobacteria; Gammaproteobacteria; Oceanospirillales; Alcanivoracaceae; Alcanivorax.	Oceanospirillales	Gammaproteobacteria
GCF_000009605	0	0	0	0	0	0	0	0	0	0	0	0	Buchnera aphidicola str. APS (Acyrthosiphon pisum)	107806	Bacteria; Proteobacteria; Gammaproteobacteria; Enterobacterales; Erwiniaceae; Buchnera.	Enterobacterales	Gammaproteobacteria
GCF_000009985	1	0	1	1	1	2	1	1	1	1	0	2	Magnetospirillum magneticum AMB-1	342108	Bacteria; Proteobacteria; Alphaproteobacteria; Rhodospirillales; Rhodospirillaceae; Magnetospirillum.	Rhodospirillales	Alphaproteobacteria
GCF_000010405	0	0	0	0	1	1	1	0	0	0	1	2	Candidatus Vesicomyosocius okutanii HA	412965	Bacteria; Proteobacteria; Gammaproteobacteria; sulfur-oxidizing symbionts.	Unclassified	Gammaproteobacteria
GCF_000010525	0	0	0	0	1	1	1	0	0	0	0	2	Azorhizobium caulinodans ORS 571	438753	Bacteria; Proteobacteria; Alphaproteobacteria; Rhizobiales; Xanthobacteraceae; Azorhizobium.	Rhizobiales	Alphaproteobacteria
GCF_000011365	1	0	1	1	1	1	1	1	1	1	0	2	Bradyrhizobium diazoefficiens USDA 110	224911	Bacteria; Proteobacteria; Alphaproteobacteria; Rhizobiales; Bradyrhizobiaceae; Bradyrhizobium.	Rhizobiales	Alphaproteobacteria
GCF_000011545	1	0	1	1	1	2	1	1	1	1	0	3	Burkholderia pseudomallei K96243	272560	Bacteria; Proteobacteria; Betaproteobacteria; Burkholderiales; Burkholderiaceae; Burkholderia; pseudomallei group.	Burkholderiales	Betaproteobacteria
GCF_000011685	0	0	0	0	1	2	1	0	0	0	0	2	Gluconobacter oxydans 621H	290633	Bacteria; Proteobacteria; Alphaproteobacteria; Rhodospirillales; Acetobacteraceae; Gluconobacter.	Rhodospirillales	Alphaproteobacteria
GCF_000011705	0	0	0	0	1	2	1	0	1	1	0	3	Burkholderia mallei ATCC 23344	243160	Bacteria; Proteobacteria; Betaproteobacteria; Burkholderiales; Burkholderiaceae; Burkholderia; pseudomallei group.	Burkholderiales	Betaproteobacteria
GCF_000011805	1	0	1	1	1	1	1	1	1	1	1	3	Vibrio fischeri ES114	312309	Bacteria; Proteobacteria; Gammaproteobacteria; Vibrionales; Vibrionaceae; Aliivibrio.	Vibrionales	Gammaproteobacteria
GCF_000011965	0	0	0	0	1	1	1	0	0	0	0	2	Ruegeria pomeroyi DSS-3	246200	Bacteria; Proteobacteria; Alphaproteobacteria; Rhodobacterales; Rhodobacteraceae; Ruegeria.	Rhodobacterales	Alphaproteobacteria
GCF_000012005	1	0	1	1	1	1	1	1	1	1	2	3	Shigella dysenteriae Sd197	300267	Bacteria; Proteobacteria; Gammaproteobacteria; Enterobacterales; Enterobacteriaceae; Shigella.	Enterobacterales	Gammaproteobacteria
GCF_000012145	0	0	0	0	1	1	1	0	0	0	0	2	Rickettsia felis URRWXCal2	315456	Bacteria; Proteobacteria; Alphaproteobacteria; Rickettsiales; Rickettsiaceae; Rickettsieae; Rickettsia; spotted fever group.	Rickettsiales	Alphaproteobacteria
GCF_000012245	0	0	0	0	1	1	1	0	0	0	1	3	Pseudomonas syringae pv. syringae B728a	205918	Bacteria; Proteobacteria; Gammaproteobacteria; Pseudomonadales; Pseudomonadaceae; Pseudomonas; Pseudomonas syringae.	Pseudomonadales	Gammaproteobacteria
GCF_000012305	0	0	0	0	1	1	1	0	0	0	0	3	Psychrobacter arcticus 273-4	259536	Bacteria; Proteobacteria; Gammaproteobacteria; Pseudomonadales; Moraxellaceae; Psychrobacter.	Pseudomonadales	Gammaproteobacteria
GCF_000012325	1	0	1	1	1	1	1	1	1	1	2	3	Colwellia psychrerythraea 34H	167879	Bacteria; Proteobacteria; Gammaproteobacteria; Alteromonadales; Colwelliaceae; Colwellia.	Alteromonadales	Gammaproteobacteria
GCF_000012385	0	0	0	0	1	1	1	0	0	0	0	2	Rickettsia bellii RML369-C	336407	Bacteria; Proteobacteria; Alphaproteobacteria; Rickettsiales; Rickettsiaceae; Rickettsieae; Rickettsia; belli group.	Rickettsiales	Alphaproteobacteria
GCF_000012425	1	0	1	1	1	2	1	1	1	1	2	3	Dechloromonas aromatica RCB	159087	Bacteria; Proteobacteria; Betaproteobacteria; Rhodocyclales; Azonexaceae; Dechloromonas.	Rhodocyclales	Betaproteobacteria
GCF_000012565	0	0	0	0	2	1	1	0	0	0	0	2	Ehrlichia canis str. Jake	269484	Bacteria; Proteobacteria; Alphaproteobacteria; Rickettsiales; Anaplasmataceae; Ehrlichia.	Rickettsiales	Alphaproteobacteria
GCF_000012605	0	0	0	0	1	1	1	0	0	0	1	2	Hydrogenovibrio crunogenus XCL-2	317025	Bacteria; Proteobacteria; Gammaproteobacteria; Thiotrichales; Piscirickettsiaceae; Hydrogenovibrio.	Thiotrichales	Gammaproteobacteria
GCF_000012725	0	0	0	0	1	1	1	0	0	0	0	2	Nitrobacter winogradskyi Nb-255	323098	Bacteria; Proteobacteria; Alphaproteobacteria; Rhizobiales; Bradyrhizobiaceae; Nitrobacter.	Rhizobiales	Alphaproteobacteria
GCF_000012745	1	0	1	1	1	2	1	1	1	1	1	3	Thiobacillus denitrificans ATCC 25259	292415	Bacteria; Proteobacteria; Betaproteobacteria; Nitrosomonadales; Thiobacillaceae; Thiobacillus.	Nitrosomonadales	Betaproteobacteria
GCF_000012805	0	0	0	0	1	1	1	0	0	0	0	3	Nitrosococcus oceani ATCC 19707	323261	Bacteria; Proteobacteria; Gammaproteobacteria; Chromatiales; Chromatiaceae; Nitrosococcus.	Chromatiales	Gammaproteobacteria
GCF_000012985	1	0	1	1	2	1	1	1	1	1	1	4	Hahella chejuensis KCTC 2396	349521	Bacteria; Proteobacteria; Gammaproteobacteria; Oceanospirillales; Hahellaceae; Hahella.	Oceanospirillales	Gammaproteobacteria
GCF_000013005	0	0	0	0	1	1	0	0	0	0	0	2	Erythrobacter litoralis HTCC2594	314225	Bacteria; Proteobacteria; Alphaproteobacteria; Sphingomonadales; Erythrobacteraceae; Erythrobacter.	Sphingomonadales	Alphaproteobacteria
GCF_000013025	0	0	0	0	1	1	1	0	0	0	0	1	Hyphomonas neptunium ATCC 15444	228405	Bacteria; Proteobacteria; Alphaproteobacteria; Rhodobacterales; Hyphomonadaceae; Hyphomonas.	Rhodobacterales	Alphaproteobacteria
GCF_000013085	0	0	0	0	1	1	1	0	1	1	0	2	Rhodospirillum rubrum ATCC 11170	269796	Bacteria; Proteobacteria; Alphaproteobacteria; Rhodospirillales; Rhodospirillaceae; Rhodospirillum.	Rhodospirillales	Alphaproteobacteria
GCF_000013125	0	0	0	0	1	1	1	0	0	0	0	2	Anaplasma phagocytophilum str. HZ	212042	Bacteria; Proteobacteria; Alphaproteobacteria; Rickettsiales; Anaplasmataceae; Anaplasma; phagocytophilum group.	Rickettsiales	Alphaproteobacteria
GCF_000013145	0	0	0	0	1	1	1	0	0	0	0	2	Ehrlichia chaffeensis str. Arkansas	205920	Bacteria; Proteobacteria; Alphaproteobacteria; Rickettsiales; Anaplasmataceae; Ehrlichia.	Rickettsiales	Alphaproteobacteria
GCF_000013165	0	0	0	0	1	1	1	0	0	0	0	2	Neorickettsia sennetsu str. Miyayama	222891	Bacteria; Proteobacteria; Alphaproteobacteria; Rickettsiales; Anaplasmataceae; Neorickettsia.	Rickettsiales	Alphaproteobacteria
GCF_000013325	0	0	0	0	1	1	1	0	0	0	0	2	Novosphingobium aromaticivorans DSM 12444	279238	Bacteria; Proteobacteria; Alphaproteobacteria; Sphingomonadales; Sphingomonadaceae; Novosphingobium.	Sphingomonadales	Alphaproteobacteria
GCF_000013365	1	0	1	1	1	1	1	1	1	1	0	2	Rhodopseudomonas palustris HaA2	316058	Bacteria; Proteobacteria; Alphaproteobacteria; Rhizobiales; Bradyrhizobiaceae; Rhodopseudomonas.	Rhizobiales	Alphaproteobacteria
GCF_000013605	1	0	1	1	1	1	1	1	1	1	2	2	Rhodoferax ferrireducens T118	338969	Bacteria; Proteobacteria; Betaproteobacteria; Burkholderiales; Comamonadaceae; Rhodoferax.	Burkholderiales	Betaproteobacteria
GCF_000013645	0	0	0	0	1	2	1	0	0	0	0	2	Paraburkholderia xenovorans LB400	266265	Bacteria; Proteobacteria; Betaproteobacteria; Burkholderiales; Burkholderiaceae; Paraburkholderia.	Burkholderiales	Betaproteobacteria
GCF_000013665	0	0	0	0	2	1	1	0	0	0	1	3	Saccharophagus degradans 2-40	203122	Bacteria; Proteobacteria; Gammaproteobacteria; Cellvibrionales; Cellvibrionaceae; Saccharophagus.	Cellvibrionales	Gammaproteobacteria
GCF_000013745	1	0	1	1	1	1	1	1	1	1	0	2	Rhodopseudomonas palustris BisB18	316056	Bacteria; Proteobacteria; Alphaproteobacteria; Rhizobiales; Bradyrhizobiaceae; Rhodopseudomonas.	Rhizobiales	Alphaproteobacteria
GCF_000013765	1	0	1	1	2	1	1	1	1	1	2	3	Shewanella denitrificans OS217	318161	Bacteria; Proteobacteria; Gammaproteobacteria; Alteromonadales; Shewanellaceae; Shewanella.	Alteromonadales	Gammaproteobacteria
GCF_000013885	0	0	0	0	1	1	1	0	0	0	0	2	Nitrobacter hamburgensis X14	323097	Bacteria; Proteobacteria; Alphaproteobacteria; Rhizobiales; Bradyrhizobiaceae; Nitrobacter.	Rhizobiales	Alphaproteobacteria
GCF_000013985	0	0	0	0	1	1	0	0	0	0	0	2	Sphingopyxis alaskensis RB2256	317655	Bacteria; Proteobacteria; Alphaproteobacteria; Sphingomonadales; Sphingomonadaceae; Sphingopyxis.	Sphingomonadales	Alphaproteobacteria
GCF_000014045	0	0	0	0	1	1	1	0	0	0	0	2	Roseobacter denitrificans OCh 114	375451	Bacteria; Proteobacteria; Alphaproteobacteria; Rhodobacterales; Rhodobacteraceae; Roseobacter.	Rhodobacterales	Alphaproteobacteria
GCF_000014225	0	0	0	0	2	1	1	0	0	0	0	2	Pseudoalteromonas atlantica T6c	342610	Bacteria; Proteobacteria; Gammaproteobacteria; Alteromonadales; Pseudoalteromonadaceae; Pseudoalteromonas.	Alteromonadales	Gammaproteobacteria
GCF_000014285	0	0	0	0	1	1	1	0	0	0	0	2	Granulibacter bethesdensis CGDNIH1	391165	Bacteria; Proteobacteria; Alphaproteobacteria; Rhodospirillales; Acetobacteraceae; Granulibacter.	Rhodospirillales	Alphaproteobacteria
GCF_000014345	0	0	0	0	1	1	1	0	0	0	0	2	Rickettsia canadensis str. McKiel	293613	Bacteria; Proteobacteria; Alphaproteobacteria; Rickettsiales; Rickettsiaceae; Rickettsieae; Rickettsia; belli group.	Rickettsiales	Alphaproteobacteria
GCF_000014705	1	0	1	1	2	1	1	1	1	1	2	3	Shewanella frigidimarina NCIMB 400	318167	Bacteria; Proteobacteria; Gammaproteobacteria; Alteromonadales; Shewanellaceae; Shewanella.	Alteromonadales	Gammaproteobacteria
GCF_000014745	0	0	0	0	1	1	1	0	1	1	0	2	Maricaulis maris MCS10	394221	Bacteria; Proteobacteria; Alphaproteobacteria; Rhodobacterales; Hyphomonadaceae; Maricaulis.	Rhodobacterales	Alphaproteobacteria
GCF_000014765	0	0	0	0	1	1	1	0	0	0	1	3	Nitrosomonas eutropha C91	335283	Bacteria; Proteobacteria; Betaproteobacteria; Nitrosomonadales; Nitrosomonadaceae; Nitrosomonas.	Nitrosomonadales	Betaproteobacteria
GCF_000014785	0	1	1	1	1	1	1	1	1	1	0	3	Alkalilimnicola ehrlichii MLHE-1	187272	Bacteria; Proteobacteria; Gammaproteobacteria; Chromatiales; Ectothiorhodospiraceae; Alkalilimnicola.	Chromatiales	Gammaproteobacteria
GCF_000014805	1	0	1	1	1	2	1	1	1	1	2	3	Aeromonas hydrophila subsp. hydrophila ATCC 7966	380703	Bacteria; Proteobacteria; Gammaproteobacteria; Aeromonadales; Aeromonadaceae; Aeromonas.	Aeromonadales	Gammaproteobacteria
GCF_000014825	1	0	1	1	1	1	1	1	1	1	0	2	Rhodopseudomonas palustris BisA53	316055	Bacteria; Proteobacteria; Alphaproteobacteria; Rhizobiales; Bradyrhizobiaceae; Rhodopseudomonas.	Rhizobiales	Alphaproteobacteria
GCF_000014865	0	1	1	1	1	1	1	1	1	1	1	0	Magnetococcus marinus MC-1	156889	Bacteria; Proteobacteria; Alphaproteobacteria; Magnetococcales; Magnetococcaceae; Magnetococcus.	Magnetococcales	Alphaproteobacteria
GCF_000014885	1	0	1	1	2	1	1	1	1	1	2	3	Shewanella piezotolerans WP3	225849	Bacteria; Proteobacteria; Gammaproteobacteria; Alteromonadales; Shewanellaceae; Shewanella.	Alteromonadales	Gammaproteobacteria
GCF_000015245	1	0	1	1	2	1	1	1	1	1	2	3	Shewanella amazonensis SB2B	326297	Bacteria; Proteobacteria; Gammaproteobacteria; Alteromonadales; Shewanellaceae; Shewanella.	Alteromonadales	Gammaproteobacteria
GCF_000015285	0	0	0	0	1	1	2	1	0	0	1	3	Psychromonas ingrahamii 37	357804	Bacteria; Proteobacteria; Gammaproteobacteria; Alteromonadales; Psychromonadaceae; Psychromonas.	Alteromonadales	Gammaproteobacteria
GCF_000015345	0	0	0	0	1	1	1	0	0	0	1	1	Dichelobacter nodosus VCS1703A	246195	Bacteria; Proteobacteria; Gammaproteobacteria; Cardiobacteriales; Cardiobacteriaceae; Dichelobacter.	Cardiobacteriales	Gammaproteobacteria
GCF_000015445	0	0	0	0	1	1	1	0	0	0	0	2	Bartonella bacilliformis KC583	360095	Bacteria; Proteobacteria; Alphaproteobacteria; Rhizobiales; Bartonellaceae; Bartonella.	Rhizobiales	Alphaproteobacteria
GCF_000015505	0	0	0	0	1	1	1	0	0	0	1	2	Polaromonas naphthalenivorans CJ2	365044	Bacteria; Proteobacteria; Betaproteobacteria; Burkholderiales; Comamonadaceae; Polaromonas.	Burkholderiales	Betaproteobacteria
GCF_000015565	0	0	0	0	1	1	1	0	0	0	1	2	Verminephrobacter eiseniae EF01-2	391735	Bacteria; Proteobacteria; Betaproteobacteria; Burkholderiales; Comamonadaceae; Verminephrobacter.	Burkholderiales	Betaproteobacteria
GCF_000015585	1	0	1	1	1	1	1	1	1	1	0	3	Halorhodospira halophila SL1	349124	Bacteria; Proteobacteria; Gammaproteobacteria; Chromatiales; Ectothiorhodospiraceae; Halorhodospira.	Chromatiales	Gammaproteobacteria
GCF_000015725	0	0	0	0	1	3	1	0	0	0	0	3	Methylibium petroleiphilum PM1	420662	Bacteria; Proteobacteria; Betaproteobacteria; Burkholderiales; Methylibium.	Burkholderiales	Betaproteobacteria
GCF_000016065	1	0	1	1	2	1	2	1	1	1	2	3	Shewanella loihica PV-4	323850	Bacteria; Proteobacteria; Gammaproteobacteria; Alteromonadales; Shewanellaceae; Shewanella.	Alteromonadales	Gammaproteobacteria
GCF_000016185	0	1	1	1	1	1	1	1	1	1	0	4	Rhodospirillum centenum SW	414684	Bacteria; Proteobacteria; Alphaproteobacteria; Rhodospirillales; Rhodospirillaceae; Rhodospirillum.	Rhodospirillales	Alphaproteobacteria
GCF_000016285	0	0	0	0	1	1	1	0	0	0	0	2	Agrobacterium vitis S4	311402	Bacteria; Proteobacteria; Alphaproteobacteria; Rhizobiales; Rhizobiaceae; Rhizobium/Agrobacterium group; Agrobacterium.	Rhizobiales	Alphaproteobacteria
GCF_000016345	0	0	0	0	1	2	1	0	0	0	1	3	Polynucleobacter asymbioticus QLW-P1DMWA-1	312153	Bacteria; Proteobacteria; Betaproteobacteria; Burkholderiales; Burkholderiaceae; Polynucleobacter.	Burkholderiales	Betaproteobacteria
GCF_000016405	1	0	1	1	1	1	1	1	1	1	0	2	Rhodobacter sphaeroides ATCC 17025	349102	Bacteria; Proteobacteria; Alphaproteobacteria; Rhodobacterales; Rhodobacteraceae; Rhodobacter.	Rhodobacterales	Alphaproteobacteria
GCF_000016565	0	0	0	0	2	1	1	0	0	0	2	4	Pseudomonas mendocina ymp	399739	Bacteria; Proteobacteria; Gammaproteobacteria; Pseudomonadales; Pseudomonadaceae; Pseudomonas.	Pseudomonadales	Gammaproteobacteria
GCF_000016765	0	0	0	0	1	1	1	0	0	0	0	2	Sphingomonas wittichii RW1	392499	Bacteria; Proteobacteria; Alphaproteobacteria; Sphingomonadales; Sphingomonadaceae; Sphingomonas.	Sphingomonadales	Alphaproteobacteria
GCF_000017145	0	0	0	0	1	1	1	1	1	0	0	2	Sinorhizobium medicae WSM419	366394	Bacteria; Proteobacteria; Alphaproteobacteria; Rhizobiales; Rhizobiaceae; Sinorhizobium/Ensifer group; Sinorhizobium.	Rhizobiales	Alphaproteobacteria
GCF_000017245	0	0	0	0	0	0	0	0	0	0	1	0	Actinobacillus succinogenes 130Z	339671	Bacteria; Proteobacteria; Gammaproteobacteria; Pasteurellales; Pasteurellaceae; Actinobacillus.	Pasteurellales	Gammaproteobacteria
GCF_000017265	0	1	1	1	1	1	1	1	1	1	0	2	Phenylobacterium zucineum HLK1	450851	Bacteria; Proteobacteria; Alphaproteobacteria; Caulobacterales; Caulobacteraceae; Phenylobacterium.	Caulobacterales	Alphaproteobacteria
GCF_000017405	1	0	1	1	1	1	1	1	1	1	0	2	Ochrobactrum anthropi ATCC 49188	439375	Bacteria; Proteobacteria; Alphaproteobacteria; Rhizobiales; Brucellaceae; Ochrobactrum.	Rhizobiales	Alphaproteobacteria
GCF_000017565	0	0	0	0	1	1	1	0	0	0	0	2	Parvibaculum lavamentivorans DS-1	402881	Bacteria; Proteobacteria; Alphaproteobacteria; Rhizobiales; Rhodobiaceae; Parvibaculum.	Rhizobiales	Alphaproteobacteria
GCF_000017645	0	0	0	0	1	1	1	0	0	0	0	2	Xanthobacter autotrophicus Py2	78245	Bacteria; Proteobacteria; Alphaproteobacteria; Rhizobiales; Xanthobacteraceae; Xanthobacter.	Rhizobiales	Alphaproteobacteria
GCF_000017705	0	1	1	1	2	1	1	1	1	1	1	3	Vibrio campbellii ATCC BAA-1116	338187	Bacteria; Proteobacteria; Gammaproteobacteria; Vibrionales; Vibrionaceae; Vibrio.	Vibrionales	Gammaproteobacteria
GCF_000018025	1	0	1	1	2	1	2	1	1	1	2	3	Shewanella sediminis HAW-EB3	425104	Bacteria; Proteobacteria; Gammaproteobacteria; Alteromonadales; Shewanellaceae; Shewanella.	Alteromonadales	Gammaproteobacteria
GCF_000018145	0	0	0	0	1	1	2	0	0	0	0	2	Dinoroseobacter shibae DFL 12 = DSM 16493	398580	Bacteria; Proteobacteria; Alphaproteobacteria; Rhodobacterales; Rhodobacteraceae; Dinoroseobacter.	Rhodobacterales	Alphaproteobacteria
GCF_000018205	0	0	0	0	1	1	1	0	0	0	0	2	Rickettsia akari str. Hartford	293614	Bacteria; Proteobacteria; Alphaproteobacteria; Rickettsiales; Rickettsiaceae; Rickettsieae; Rickettsia; spotted fever group.	Rickettsiales	Alphaproteobacteria
GCF_000018285	1	0	1	1	2	1	1	1	1	1	2	3	Shewanella pealeana ATCC 700345	398579	Bacteria; Proteobacteria; Gammaproteobacteria; Alteromonadales; Shewanellaceae; Shewanella.	Alteromonadales	Gammaproteobacteria
GCF_000018545	1	0	1	1	1	1	1	1	1	1	0	2	Sinorhizobium fredii NGR234	394	Bacteria; Proteobacteria; Alphaproteobacteria; Rhizobiales; Rhizobiaceae; Sinorhizobium/Ensifer group; Sinorhizobium.	Rhizobiales	Alphaproteobacteria
GCF_000018665	0	0	0	0	2	1	1	0	0	0	2	2	Delftia acidovorans SPH-1	398578	Bacteria; Proteobacteria; Betaproteobacteria; Burkholderiales; Comamonadaceae; Delftia.	Burkholderiales	Betaproteobacteria
GCF_000019225	0	0	0	0	2	2	1	0	0	0	0	2	Cellvibrio japonicus Ueda107	498211	Bacteria; Proteobacteria; Gammaproteobacteria; Cellvibrionales; Cellvibrionaceae; Cellvibrio.	Cellvibrionales	Gammaproteobacteria
GCF_000019285	0	0	0	0	1	1	1	0	0	0	1	3	Francisella philomiragia subsp. philomiragia ATCC 25017	484022	Bacteria; Proteobacteria; Gammaproteobacteria; Thiotrichales; Francisellaceae; Francisella.	Thiotrichales	Gammaproteobacteria
GCF_000019405	0	0	0	0	1	1	1	0	0	0	1	3	Haemophilus somnus 2336	228400	Bacteria; Proteobacteria; Gammaproteobacteria; Pasteurellales; Pasteurellaceae; Histophilus.	Pasteurellales	Gammaproteobacteria
GCF_000019585	0	0	0	0	1	1	1	0	0	0	0	3	Xanthomonas oryzae pv. oryzae PXO99A	360094	Bacteria; Proteobacteria; Gammaproteobacteria; Xanthomonadales; Xanthomonadaceae; Xanthomonas.	Xanthomonadales	Gammaproteobacteria
GCF_000019725	0	0	0	0	1	1	1	0	0	0	0	2	Methylobacterium radiotolerans JCM 2831	426355	Bacteria; Proteobacteria; Alphaproteobacteria; Rhizobiales; Methylobacteriaceae; Methylobacterium.	Rhizobiales	Alphaproteobacteria
GCF_000019745	0	0	0	0	1	2	1	0	0	0	1	3	Polynucleobacter necessarius STIR1	452638	Bacteria; Proteobacteria; Betaproteobacteria; Burkholderiales; Burkholderiaceae; Polynucleobacter.	Burkholderiales	Betaproteobacteria
GCF_000019785	1	0	1	1	1	2	1	1	1	1	1	3	Leptothrix cholodnii SP-6	395495	Bacteria; Proteobacteria; Betaproteobacteria; Burkholderiales; Leptothrix.	Burkholderiales	Betaproteobacteria
GCF_000019845	0	0	0	0	1	1	1	0	0	0	0	1	Beijerinckia indica subsp. indica ATCC 9039	395963	Bacteria; Proteobacteria; Alphaproteobacteria; Rhizobiales; Beijerinckiaceae; Beijerinckia.	Rhizobiales	Alphaproteobacteria
GCF_000019945	0	0	0	0	1	1	1	0	0	0	0	2	Methylorubrum populi BJ001	441620	Bacteria; Proteobacteria; Alphaproteobacteria; Rhizobiales; Methylobacteriaceae; Methylorubrum.	Rhizobiales	Alphaproteobacteria
GCF_000020045	0	0	0	0	1	2	1	0	0	0	1	3	Paraburkholderia phymatum STM815	391038	Bacteria; Proteobacteria; Betaproteobacteria; Burkholderiales; Burkholderiaceae; Paraburkholderia.	Burkholderiales	Betaproteobacteria
GCF_000020205	1	1	2	1	1	2	1	2	2	2	0	3	Ralstonia pickettii 12J	402626	Bacteria; Proteobacteria; Betaproteobacteria; Burkholderiales; Burkholderiaceae; Ralstonia.	Burkholderiales	Betaproteobacteria
GCF_000020305	0	0	0	0	1	1	1	0	0	0	0	1	Anaplasma marginale str. Florida	320483	Bacteria; Proteobacteria; Alphaproteobacteria; Rickettsiales; Anaplasmataceae; Anaplasma.	Rickettsiales	Alphaproteobacteria
GCF_000021025	1	0	1	1	0	2	1	1	1	1	2	3	Laribacter hongkongensis HLHK9	557598	Bacteria; Proteobacteria; Betaproteobacteria; Neisseriales; Chromobacteriaceae; Laribacter.	Neisseriales	Betaproteobacteria
GCF_000021325	0	0	0	0	1	1	1	0	0	0	0	2	Gluconacetobacter diazotrophicus PA1 5	272568	Bacteria; Proteobacteria; Alphaproteobacteria; Rhodospirillales; Acetobacteraceae; Gluconacetobacter.	Rhodospirillales	Alphaproteobacteria
GCF_000021345	0	0	0	0	2	2	1	0	0	0	0	3	Rhizobium leguminosarum bv. trifolii WSM2304	395492	Bacteria; Proteobacteria; Alphaproteobacteria; Rhizobiales; Rhizobiaceae; Rhizobium/Agrobacterium group; Rhizobium.	Rhizobiales	Alphaproteobacteria
GCF_000021745	0	0	0	0	1	1	1	0	0	0	0	0	Methylocella silvestris BL2	395965	Bacteria; Proteobacteria; Alphaproteobacteria; Rhizobiales; Beijerinckiaceae; Methylocella.	Rhizobiales	Alphaproteobacteria
GCF_000021865	0	1	1	1	1	1	1	1	1	1	0	2	Rhodobacter capsulatus SB 1003	272942	Bacteria; Proteobacteria; Alphaproteobacteria; Rhodobacterales; Rhodobacteraceae; Rhodobacter.	Rhodobacterales	Alphaproteobacteria
GCF_000021885	0	0	0	0	1	1	1	0	0	0	1	3	Haemophilus parasuis SH0165	557723	Bacteria; Proteobacteria; Gammaproteobacteria; Pasteurellales; Pasteurellaceae; Haemophilus.	Pasteurellales	Gammaproteobacteria
GCF_000021985	0	0	0	0	2	1	2	0	0	0	1	3	Thioalkalivibrio sulfidiphilus HL-EbGr7	396588	Bacteria; Proteobacteria; Gammaproteobacteria; Chromatiales; Ectothiorhodospiraceae; Thioalkalivibrio.	Chromatiales	Gammaproteobacteria
GCF_000022005	0	0	0	0	1	1	1	0	0	0	0	2	Caulobacter crescentus NA1000	565050	Bacteria; Proteobacteria; Alphaproteobacteria; Caulobacterales; Caulobacteraceae; Caulobacter.	Caulobacterales	Alphaproteobacteria
GCF_000022085	0	0	0	0	1	1	1	0	0	0	0	2	Methylobacterium nodulans ORS 2060	460265	Bacteria; Proteobacteria; Alphaproteobacteria; Rhizobiales; Methylobacteriaceae; Methylobacterium.	Rhizobiales	Alphaproteobacteria
GCF_000022525	0	0	0	0	1	1	1	0	0	0	0	2	Neorickettsia risticii str. Illinois	434131	Bacteria; Proteobacteria; Alphaproteobacteria; Rickettsiales; Anaplasmataceae; Neorickettsia.	Rickettsiales	Alphaproteobacteria
GCF_000022725	0	0	0	0	1	1	1	0	0	0	0	2	Bartonella grahamii as4aup	634504	Bacteria; Proteobacteria; Alphaproteobacteria; Rhizobiales; Bartonellaceae; Bartonella.	Rhizobiales	Alphaproteobacteria
GCF_000023025	0	1	1	1	2	2	1	1	1	1	1	4	Teredinibacter turnerae T7901	377629	Bacteria; Proteobacteria; Gammaproteobacteria; Cellvibrionales; Cellvibrionaceae; Teredinibacter.	Cellvibrionales	Gammaproteobacteria
GCF_000023065	0	1	1	1	1	1	1	1	1	1	2	3	Tolumonas auensis DSM 9187	595494	Bacteria; Proteobacteria; Gammaproteobacteria; Aeromonadales; Aeromonadaceae; Tolumonas.	Aeromonadales	Gammaproteobacteria
GCF_000023605	1	0	1	1	1	1	1	1	1	1	1	3	Pectobacterium carotovorum subsp. carotovorum PC1	561230	Bacteria; Proteobacteria; Gammaproteobacteria; Enterobacterales; Pectobacteriaceae; Pectobacterium.	Enterobacterales	Gammaproteobacteria
GCF_000023705	0	0	0	0	2	1	1	0	0	0	2	4	Methylotenera mobilis JLW8	583345	Bacteria; Proteobacteria; Betaproteobacteria; Nitrosomonadales; Methylophilaceae; Methylotenera.	Nitrosomonadales	Betaproteobacteria
GCF_000023745	0	0	0	0	2	1	1	0	0	0	1	3	Methylovorus glucosetrophus SIP3-4	582744	Bacteria; Proteobacteria; Betaproteobacteria; Nitrosomonadales; Methylophilaceae; Methylovorus.	Nitrosomonadales	Betaproteobacteria
GCF_000023785	0	0	0	0	1	1	1	0	0	0	0	2	Hirschia baltica ATCC 49814	582402	Bacteria; Proteobacteria; Alphaproteobacteria; Rhodobacterales; Hyphomonadaceae; Hirschia.	Rhodobacterales	Alphaproteobacteria
GCF_000024085	1	0	1	1	2	1	1	1	1	1	1	3	Kangiella koreensis DSM 16069	523791	Bacteria; Proteobacteria; Gammaproteobacteria; Oceanospirillales; Kangiellaceae; Kangiella.	Oceanospirillales	Gammaproteobacteria
GCF_000024505	0	0	0	0	1	1	1	0	0	0	0	2	Anaplasma centrale str. Israel	574556	Bacteria; Proteobacteria; Alphaproteobacteria; Rickettsiales; Anaplasmataceae; Anaplasma.	Rickettsiales	Alphaproteobacteria
GCF_000024725	0	0	0	0	1	2	1	0	0	0	0	3	Nitrosococcus halophilus Nc 4	472759	Bacteria; Proteobacteria; Gammaproteobacteria; Chromatiales; Chromatiaceae; Nitrosococcus.	Chromatiales	Gammaproteobacteria
GCF_000024765	0	0	0	0	1	1	1	0	0	0	2	2	Halothiobacillus neapolitanus c2	555778	Bacteria; Proteobacteria; Gammaproteobacteria; Chromatiales; Halothiobacillaceae; Halothiobacillus.	Chromatiales	Gammaproteobacteria
GCF_000025065	1	0	1	1	1	2	1	1	1	1	1	3	Dickeya zeae Ech586	590409	Bacteria; Proteobacteria; Gammaproteobacteria; Enterobacterales; Pectobacteriaceae; Dickeya.	Enterobacterales	Gammaproteobacteria
GCF_000025405	0	1	1	1	1	1	1	1	1	1	1	3	Pantoea ananatis LMG 20103	706191	Bacteria; Proteobacteria; Gammaproteobacteria; Enterobacterales; Erwiniaceae; Pantoea.	Enterobacterales	Gammaproteobacteria
GCF_000025485	0	1	1	1	1	1	2	1	1	1	1	3	Allochromatium vinosum DSM 180	572477	Bacteria; Proteobacteria; Gammaproteobacteria; Chromatiales; Chromatiaceae; Allochromatium.	Chromatiales	Gammaproteobacteria
GCF_000025565	1	0	1	1	1	1	1	1	1	1	2	3	Enterobacter cloacae subsp. cloacae ATCC 13047	716541	Bacteria; Proteobacteria; Gammaproteobacteria; Enterobacterales; Enterobacteriaceae; Enterobacter; Enterobacter cloacae complex.	Enterobacterales	Gammaproteobacteria
GCF_000025705	1	0	1	1	1	3	1	1	1	1	2	3	Sideroxydans lithotrophicus ES-1	580332	Bacteria; Proteobacteria; Betaproteobacteria; Nitrosomonadales; Gallionellaceae; Sideroxydans.	Nitrosomonadales	Betaproteobacteria
GCF_000025965	0	1	1	1	1	2	1	1	1	1	1	3	Aromatoleum aromaticum EbN1	76114	Bacteria; Proteobacteria; Betaproteobacteria; Rhodocyclales; Rhodocyclaceae; Aromatoleum.	Rhodocyclales	Betaproteobacteria
GCF_000026005	0	0	0	0	1	1	1	0	0	0	0	2	Ehrlichia ruminantium str. Welgevonden	254945	Bacteria; Proteobacteria; Alphaproteobacteria; Rickettsiales; Anaplasmataceae; Ehrlichia.	Rickettsiales	Alphaproteobacteria
GCF_000026125	1	0	1	1	1	2	1	1	1	1	0	3	Herminiimonas arsenicoxydans	204773	Bacteria; Proteobacteria; Betaproteobacteria; Burkholderiales; Oxalobacteraceae; Herminiimonas.	Burkholderiales	Betaproteobacteria
GCF_000026345	1	0	1	1	1	1	1	1	1	1	1	3	Escherichia coli IAI39	585057	Bacteria; Proteobacteria; Gammaproteobacteria; Enterobacterales; Enterobacteriaceae; Escherichia.	Enterobacterales	Gammaproteobacteria
GCF_000027225	0	0	0	0	1	1	1	0	0	0	1	3	Xenorhabdus bovienii SS-2004	406818	Bacteria; Proteobacteria; Gammaproteobacteria; Enterobacterales; Morganellaceae; Xenorhabdus.	Enterobacterales	Gammaproteobacteria
GCF_000027305	0	0	0	0	0	0	0	0	0	0	1	0	Haemophilus influenzae Rd KW20	71421	Bacteria; Proteobacteria; Gammaproteobacteria; Pasteurellales; Pasteurellaceae; Haemophilus.	Pasteurellales	Gammaproteobacteria
GCF_000046685	0	0	0	0	1	1	1	0	0	0	0	2	Bartonella quintana str. Toulouse	283165	Bacteria; Proteobacteria; Alphaproteobacteria; Rhizobiales; Bartonellaceae; Bartonella.	Rhizobiales	Alphaproteobacteria
GCF_000046705	0	0	0	0	1	1	1	0	0	0	0	2	Bartonella henselae str. Houston-1	283166	Bacteria; Proteobacteria; Alphaproteobacteria; Rhizobiales; Bartonellaceae; Bartonella.	Rhizobiales	Alphaproteobacteria
GCF_000055785	0	0	0	0	1	1	1	0	0	0	0	4	Chromohalobacter salexigens DSM 3043	290398	Bacteria; Proteobacteria; Gammaproteobacteria; Oceanospirillales; Halomonadaceae; Chromohalobacter.	Oceanospirillales	Gammaproteobacteria
GCF_000063545	0	0	0	0	1	1	1	0	0	0	0	2	Orientia tsutsugamushi str. Boryong	357244	Bacteria; Proteobacteria; Alphaproteobacteria; Rickettsiales; Rickettsiaceae; Rickettsieae; Orientia.	Rickettsiales	Alphaproteobacteria
GCF_000067205	1	0	1	1	1	1	1	1	1	1	0	3	Bordetella petrii	94624	Bacteria; Proteobacteria; Betaproteobacteria; Burkholderiales; Alcaligenaceae; Bordetella.	Burkholderiales	Betaproteobacteria
GCF_000069965	0	1	1	1	1	1	1	1	1	1	1	3	Proteus mirabilis HI4320	529507	Bacteria; Proteobacteria; Gammaproteobacteria; Enterobacterales; Morganellaceae; Proteus.	Enterobacterales	Gammaproteobacteria
GCF_000070465	0	0	0	0	1	2	1	0	0	0	0	3	Bordetella avium 197N	360910	Bacteria; Proteobacteria; Betaproteobacteria; Burkholderiales; Alcaligenaceae; Bordetella.	Burkholderiales	Betaproteobacteria
GCF_000072485	0	0	0	0	1	1	1	0	0	0	0	4	Stenotrophomonas maltophilia K279a	522373	Bacteria; Proteobacteria; Gammaproteobacteria; Xanthomonadales; Xanthomonadaceae; Stenotrophomonas; Stenotrophomonas maltophilia group.	Xanthomonadales	Gammaproteobacteria
GCF_000090965	0	0	0	0	0	0	0	0	0	0	0	0	Buchnera aphidicola BCc	372461	Bacteria; Proteobacteria; Gammaproteobacteria; Enterobacterales; Erwiniaceae; Buchnera.	Enterobacterales	Gammaproteobacteria
GCF_000091125	0	0	0	0	1	1	1	0	0	0	0	2	Sphingobium japonicum UT26S	452662	Bacteria; Proteobacteria; Alphaproteobacteria; Sphingomonadales; Sphingomonadaceae; Sphingobium.	Sphingomonadales	Alphaproteobacteria
GCF_000091325	0	1	1	1	2	1	1	1	1	1	1	3	Shewanella violacea DSS12	637905	Bacteria; Proteobacteria; Gammaproteobacteria; Alteromonadales; Shewanellaceae; Shewanella.	Alteromonadales	Gammaproteobacteria
GCF_000091465	0	1	1	1	2	1	1	1	1	1	2	3	Vibrio tasmaniensis LGP32	575788	Bacteria; Proteobacteria; Gammaproteobacteria; Vibrionales; Vibrionaceae; Vibrio.	Vibrionales	Gammaproteobacteria
GCF_000091565	0	0	0	0	1	1	1	0	0	0	0	3	Erwinia amylovora CFBP1430	665029	Bacteria; Proteobacteria; Gammaproteobacteria; Enterobacterales; Erwiniaceae; Erwinia.	Enterobacterales	Gammaproteobacteria
GCF_000091785	0	0	0	0	1	1	1	0	0	0	0	3	Legionella longbeachae NSW150	661367	Bacteria; Proteobacteria; Gammaproteobacteria; Legionellales; Legionellaceae; Legionella.	Legionellales	Gammaproteobacteria
GCF_000092025	1	0	1	1	1	1	1	1	1	1	0	2	Agrobacterium fabrum str. C58	176299	Bacteria; Proteobacteria; Alphaproteobacteria; Rhizobiales; Rhizobiaceae; Rhizobium/Agrobacterium group; Agrobacterium; Agrobacterium tumefaciens complex.	Rhizobiales	Alphaproteobacteria
GCF_000092045	0	0	0	0	1	1	1	0	0	0	0	2	Rhizobium etli CFN 42	347834	Bacteria; Proteobacteria; Alphaproteobacteria; Rhizobiales; Rhizobiaceae; Rhizobium/Agrobacterium group; Rhizobium.	Rhizobiales	Alphaproteobacteria
GCF_000092265	0	0	0	0	1	1	1	0	0	0	1	3	Moraxella catarrhalis BBH18	1236608	Bacteria; Proteobacteria; Gammaproteobacteria; Pseudomonadales; Moraxellaceae; Moraxella.	Pseudomonadales	Gammaproteobacteria
GCF_000092285	0	0	0	0	1	1	1	0	0	0	0	2	Caulobacter segnis ATCC 21756	509190	Bacteria; Proteobacteria; Alphaproteobacteria; Caulobacterales; Caulobacteraceae; Caulobacter.	Caulobacterales	Alphaproteobacteria
GCF_000092925	0	0	0	0	1	1	1	0	0	0	0	2	Starkeya novella DSM 506	639283	Bacteria; Proteobacteria; Alphaproteobacteria; Rhizobiales; Xanthobacteraceae; Starkeya.	Rhizobiales	Alphaproteobacteria
GCF_000093025	0	0	0	0	1	1	1	0	0	0	2	4	Methylotenera versatilis 301	666681	Bacteria; Proteobacteria; Betaproteobacteria; Nitrosomonadales; Methylophilaceae; Methylotenera.	Nitrosomonadales	Betaproteobacteria
GCF_000143085	0	0	0	0	1	2	1	0	0	0	0	3	Nitrosococcus watsonii C-113	105559	Bacteria; Proteobacteria; Gammaproteobacteria; Chromatiales; Chromatiaceae; Nitrosococcus.	Chromatiales	Gammaproteobacteria
GCF_000143145	0	1	1	1	1	1	1	1	1	1	0	2	Hyphomicrobium denitrificans ATCC 51888	582899	Bacteria; Proteobacteria; Alphaproteobacteria; Rhizobiales; Hyphomicrobiaceae; Hyphomicrobium.	Rhizobiales	Alphaproteobacteria
GCF_000144605	0	0	0	0	0	1	1	0	0	0	0	2	Brevundimonas subvibrioides ATCC 15264	633149	Bacteria; Proteobacteria; Alphaproteobacteria; Caulobacterales; Caulobacteraceae; Brevundimonas.	Caulobacterales	Alphaproteobacteria
GCF_000145255	0	0	0	0	1	2	1	0	0	0	2	3	Gallionella capsiferriformans ES-2	395494	Bacteria; Proteobacteria; Betaproteobacteria; Nitrosomonadales; Gallionellaceae; Gallionella.	Nitrosomonadales	Betaproteobacteria
GCF_000146165	1	0	1	1	2	1	1	1	1	1	2	3	Shewanella oneidensis MR-1	211586	Bacteria; Proteobacteria; Gammaproteobacteria; Alteromonadales; Shewanellaceae; Shewanella.	Alteromonadales	Gammaproteobacteria
GCF_000147835	0	0	0	0	1	1	1	0	0	0	0	2	Sphingobium chlorophenolicum L-1	690566	Bacteria; Proteobacteria; Alphaproteobacteria; Sphingomonadales; Sphingomonadaceae; Sphingobium.	Sphingomonadales	Alphaproteobacteria
GCF_000148645	1	0	1	1	2	1	1	1	1	1	1	3	Ferrimonas balearica DSM 9799	550540	Bacteria; Proteobacteria; Gammaproteobacteria; Alteromonadales; Ferrimonadaceae; Ferrimonas.	Alteromonadales	Gammaproteobacteria
GCF_000152825	0	0	0	0	1	1	1	0	0	0	0	2	Parvularcula bermudensis HTCC2503	314260	Bacteria; Proteobacteria; Alphaproteobacteria; Parvularculales; Parvularculaceae; Parvularcula.	Parvularculales	Alphaproteobacteria
GCF_000154785	0	0	0	0	1	1	1	0	0	0	0	2	Roseobacter litoralis Och 149	391595	Bacteria; Proteobacteria; Alphaproteobacteria; Rhodobacterales; Rhodobacteraceae; Roseobacter.	Rhodobacterales	Alphaproteobacteria
GCF_000155735	0	0	0	0	1	1	2	0	0	0	0	2	Octadecabacter arcticus 238	391616	Bacteria; Proteobacteria; Alphaproteobacteria; Rhodobacterales; Rhodobacteraceae; Octadecabacter.	Rhodobacterales	Alphaproteobacteria
GCF_000164865	1	0	1	1	1	1	1	1	1	1	2	3	Enterobacter lignolyticus SCF1	701347	Bacteria; Proteobacteria; Gammaproteobacteria; Enterobacterales; Enterobacteriaceae; Enterobacter; Enterobacter cloacae complex.	Enterobacterales	Gammaproteobacteria
GCF_000166055	1	0	1	1	1	1	1	1	1	1	0	2	Rhodomicrobium vannielii ATCC 17100	648757	Bacteria; Proteobacteria; Alphaproteobacteria; Rhizobiales; Hyphomicrobiaceae; Rhodomicrobium.	Rhizobiales	Alphaproteobacteria
GCF_000166295	0	0	0	0	2	1	1	0	0	0	1	4	Marinobacter adhaerens HP15	225937	Bacteria; Proteobacteria; Gammaproteobacteria; Alteromonadales; Alteromonadaceae; Marinobacter.	Alteromonadales	Gammaproteobacteria
GCF_000172635	0	0	0	0	2	1	2	0	0	0	1	4	Alteromonas macleodii ATCC 27126	529120	Bacteria; Proteobacteria; Gammaproteobacteria; Alteromonadales; Alteromonadaceae; Alteromonas.	Alteromonadales	Gammaproteobacteria
GCF_000175215	0	0	0	0	1	1	1	0	0	0	0	3	Asticcacaulis excentricus CB 48	573065	Bacteria; Proteobacteria; Alphaproteobacteria; Caulobacterales; Caulobacteraceae; Asticcacaulis.	Caulobacterales	Alphaproteobacteria
GCF_000175255	1	0	1	1	1	1	1	1	1	1	0	2	Zymomonas mobilis subsp. mobilis ATCC 10988	555217	Bacteria; Proteobacteria; Alphaproteobacteria; Sphingomonadales; Sphingomonadaceae; Zymomonas.	Sphingomonadales	Alphaproteobacteria
GCF_000176855	0	0	0	0	1	1	1	0	0	0	2	3	Acidovorax avenae subsp. avenae ATCC 19860	643561	Bacteria; Proteobacteria; Betaproteobacteria; Burkholderiales; Comamonadaceae; Acidovorax.	Burkholderiales	Betaproteobacteria
GCF_000178875	0	1	1	1	2	1	1	1	1	1	2	3	Shewanella baltica OS678	693973	Bacteria; Proteobacteria; Gammaproteobacteria; Alteromonadales; Shewanellaceae; Shewanella.	Alteromonadales	Gammaproteobacteria
GCF_000180175	0	0	0	0	1	1	1	1	0	0	1	3	Plautia stali symbiont	891974	Bacteria; Proteobacteria; Gammaproteobacteria; Enterobacterales; Enterobacteriaceae.	Enterobacterales	Gammaproteobacteria
GCF_000182745	0	0	0	0	1	1	1	0	0	0	0	2	Komagataeibacter medellinensis NBRC 3288	634177	Bacteria; Proteobacteria; Alphaproteobacteria; Rhodospirillales; Acetobacteraceae; Komagataeibacter.	Rhodospirillales	Alphaproteobacteria
GCF_000183345	1	0	1	1	1	1	1	1	1	1	2	3	Escherichia coli O83:H1 str. NRG 857C	685038	Bacteria; Proteobacteria; Gammaproteobacteria; Enterobacterales; Enterobacteriaceae; Escherichia.	Enterobacterales	Gammaproteobacteria
GCF_000184745	0	0	0	0	1	3	1	0	0	0	0	3	Variovorax paradoxus EPS	595537	Bacteria; Proteobacteria; Betaproteobacteria; Burkholderiales; Comamonadaceae; Variovorax.	Burkholderiales	Betaproteobacteria
GCF_000185905	0	0	0	0	1	1	1	0	0	0	0	3	Mesorhizobium ciceri biovar biserrulae WSM1271	765698	Bacteria; Proteobacteria; Alphaproteobacteria; Rhizobiales; Phyllobacteriaceae; Mesorhizobium.	Rhizobiales	Alphaproteobacteria
GCF_000185965	0	0	0	0	2	1	1	0	0	0	0	4	Pseudoxanthomonas suwonensis 11-1	743721	Bacteria; Proteobacteria; Gammaproteobacteria; Xanthomonadales; Xanthomonadaceae; Pseudoxanthomonas.	Xanthomonadales	Gammaproteobacteria
GCF_000191145	0	0	0	0	1	1	1	0	0	0	1	3	Acinetobacter pittii PHEA-2	871585	Bacteria; Proteobacteria; Gammaproteobacteria; Pseudomonadales; Moraxellaceae; Acinetobacter; Acinetobacter calcoaceticus/baumannii complex.	Pseudomonadales	Gammaproteobacteria
GCF_000192745	0	1	1	1	1	1	1	1	1	1	0	2	Polymorphum gilvum SL003B-26A1	991905	Bacteria; Proteobacteria; Alphaproteobacteria; Polymorphum.	Unclassified	Alphaproteobacteria
GCF_000192865	0	0	0	0	1	1	1	0	0	0	1	2	Marinomonas mediterranea MMB-1	717774	Bacteria; Proteobacteria; Gammaproteobacteria; Oceanospirillales; Marinomonas.	Oceanospirillales	Gammaproteobacteria
GCF_000195715	0	0	0	0	1	2	1	0	0	0	0	3	Bordetella pertussis Tohama I	257313	Bacteria; Proteobacteria; Betaproteobacteria; Burkholderiales; Alcaligenaceae; Bordetella.	Burkholderiales	Betaproteobacteria
GCF_000195735	0	0	0	0	1	1	1	0	0	0	0	1	Rickettsia prowazekii str. Madrid E	272947	Bacteria; Proteobacteria; Alphaproteobacteria; Rickettsiales; Rickettsiaceae; Rickettsieae; Rickettsia; typhus group.	Rickettsiales	Alphaproteobacteria
GCF_000195775	1	0	1	1	1	1	1	1	1	1	0	2	Rhodopseudomonas palustris CGA009	258594	Bacteria; Proteobacteria; Alphaproteobacteria; Rhizobiales; Bradyrhizobiaceae; Rhodopseudomonas.	Rhizobiales	Alphaproteobacteria
GCF_000195995	1	0	1	1	1	1	1	1	1	1	2	3	Salmonella enterica subsp. enterica serovar Typhi str. CT18	220341	Bacteria; Proteobacteria; Gammaproteobacteria; Enterobacterales; Enterobacteriaceae; Salmonella.	Enterobacterales	Gammaproteobacteria
GCF_000196015	0	1	1	1	1	2	1	1	1	1	0	3	Cupriavidus metallidurans CH34	266264	Bacteria; Proteobacteria; Betaproteobacteria; Burkholderiales; Burkholderiaceae; Cupriavidus.	Burkholderiales	Betaproteobacteria
GCF_000196095	1	0	1	1	2	1	1	1	1	1	1	3	Vibrio parahaemolyticus RIMD 2210633	223926	Bacteria; Proteobacteria; Gammaproteobacteria; Vibrionales; Vibrionaceae; Vibrio.	Vibrionales	Gammaproteobacteria
GCF_000196255	0	1	1	1	2	1	1	1	1	1	1	3	Photobacterium profundum SS9	298386	Bacteria; Proteobacteria; Gammaproteobacteria; Vibrionales; Vibrionaceae; Photobacterium.	Vibrionales	Gammaproteobacteria
GCF_000196295	0	0	0	0	1	1	1	0	0	0	1	1	Neisseria lactamica 020-06	489653	Bacteria; Proteobacteria; Betaproteobacteria; Neisseriales; Neisseriaceae; Neisseria.	Neisseriales	Betaproteobacteria
GCF_000196355	0	0	0	0	1	2	1	0	0	0	0	2	Nitrosospira multiformis ATCC 25196	323848	Bacteria; Proteobacteria; Betaproteobacteria; Nitrosomonadales; Nitrosomonadaceae; Nitrosospira.	Nitrosomonadales	Betaproteobacteria
GCF_000196395	1	0	1	1	1	2	1	1	1	1	1	3	Aeromonas salmonicida subsp. salmonicida A449	382245	Bacteria; Proteobacteria; Gammaproteobacteria; Aeromonadales; Aeromonadaceae; Aeromonas.	Aeromonadales	Gammaproteobacteria
GCF_000196435	0	0	0	0	1	1	1	0	0	0	0	2	Bartonella tribocorum CIP 105476	382640	Bacteria; Proteobacteria; Alphaproteobacteria; Rhizobiales; Bartonellaceae; Bartonella.	Rhizobiales	Alphaproteobacteria
GCF_000196495	1	0	1	1	1	1	1	1	1	1	1	3	Aliivibrio salmonicida LFI1238	316275	Bacteria; Proteobacteria; Gammaproteobacteria; Vibrionales; Vibrionaceae; Aliivibrio.	Vibrionales	Gammaproteobacteria
GCF_000196615	0	1	1	1	1	1	1	1	1	1	1	3	Erwinia billingiae Eb661	634500	Bacteria; Proteobacteria; Gammaproteobacteria; Enterobacterales; Erwiniaceae; Erwinia.	Enterobacterales	Gammaproteobacteria
GCF_000198775	0	0	0	0	1	2	1	0	0	0	0	3	Paraburkholderia rhizoxinica HKI 454	882378	Bacteria; Proteobacteria; Betaproteobacteria; Burkholderiales; Burkholderiaceae; Paraburkholderia.	Burkholderiales	Betaproteobacteria
GCF_000202835	1	0	1	1	1	1	1	1	1	1	0	2	Acidiphilium multivorum AIU301	926570	Bacteria; Proteobacteria; Alphaproteobacteria; Rhodospirillales; Acetobacteraceae; Acidiphilium.	Rhodospirillales	Alphaproteobacteria
GCF_000203895	0	1	1	1	1	1	1	1	1	1	0	2	Paracoccus denitrificans PD1222	318586	Bacteria; Proteobacteria; Alphaproteobacteria; Rhodobacterales; Rhodobacteraceae; Paracoccus.	Rhodobacterales	Alphaproteobacteria
GCF_000204645	1	0	1	1	1	1	1	1	1	1	2	3	Alicycliphilus denitrificans K601	596154	Bacteria; Proteobacteria; Betaproteobacteria; Burkholderiales; Comamonadaceae; Alicycliphilus.	Burkholderiales	Betaproteobacteria
GCF_000209675	0	0	0	0	1	1	1	0	0	0	1	3	Gallibacterium anatis UMN179	1005058	Bacteria; Proteobacteria; Gammaproteobacteria; Pasteurellales; Pasteurellaceae; Gallibacterium.	Pasteurellales	Gammaproteobacteria
GCF_000213805	0	0	0	0	1	1	1	0	0	0	2	4	Pseudomonas fulva 12-X	743720	Bacteria; Proteobacteria; Gammaproteobacteria; Pseudomonadales; Pseudomonadaceae; Pseudomonas.	Pseudomonadales	Gammaproteobacteria
GCF_000214215	0	0	0	0	1	1	1	0	0	0	1	2	Marinomonas posidonica IVIA-Po-181	491952	Bacteria; Proteobacteria; Gammaproteobacteria; Oceanospirillales; Marinomonas.	Oceanospirillales	Gammaproteobacteria
GCF_000214665	0	0	0	0	2	1	1	0	0	0	1	2	Methylomonas methanica MC09	857087	Bacteria; Proteobacteria; Gammaproteobacteria; Methylococcales; Methylococcaceae; Methylomonas.	Methylococcales	Gammaproteobacteria
GCF_000214825	0	0	0	0	1	1	1	0	0	0	1	2	Thiomicrospira cyclica ALM1	717773	Bacteria; Proteobacteria; Gammaproteobacteria; Thiotrichales; Piscirickettsiaceae; Thiomicrospira.	Thiotrichales	Gammaproteobacteria
GCF_000215705	0	0	0	0	1	1	1	0	0	0	0	2	Ramlibacter tataouinensis TTB310	365046	Bacteria; Proteobacteria; Betaproteobacteria; Burkholderiales; Comamonadaceae; Ramlibacter.	Burkholderiales	Betaproteobacteria
GCF_000215745	1	0	1	1	1	1	1	1	1	1	2	3	Klebsiella aerogenes KCTC 2190	1028307	Bacteria; Proteobacteria; Gammaproteobacteria; Enterobacterales; Enterobacteriaceae; Klebsiella.	Enterobacterales	Gammaproteobacteria
GCF_000217635	0	0	0	0	0	0	0	0	0	0	0	0	Buchnera aphidicola (Cinara tujafilina)	261317	Bacteria; Proteobacteria; Gammaproteobacteria; Enterobacterales; Erwiniaceae; Buchnera.	Enterobacterales	Gammaproteobacteria
GCF_000217675	0	1	1	1	1	1	1	1	1	1	1	3	Vibrio anguillarum 775	882102	Bacteria; Proteobacteria; Gammaproteobacteria; Vibrionales; Vibrionaceae; Vibrio.	Vibrionales	Gammaproteobacteria
GCF_000218565	1	0	1	1	1	1	1	1	1	1	0	2	Oligotropha carboxidovorans OM5	504832	Bacteria; Proteobacteria; Alphaproteobacteria; Rhizobiales; Bradyrhizobiaceae; Oligotropha.	Rhizobiales	Alphaproteobacteria
GCF_000218875	1	0	1	1	1	1	1	1	1	1	0	2	Zymomonas mobilis subsp. pomaceae ATCC 29192	579138	Bacteria; Proteobacteria; Alphaproteobacteria; Sphingomonadales; Sphingomonadaceae; Zymomonas.	Sphingomonadales	Alphaproteobacteria
GCF_000219215	0	1	1	1	1	2	1	2	1	1	0	3	Cupriavidus necator N-1	1042878	Bacteria; Proteobacteria; Betaproteobacteria; Burkholderiales; Burkholderiaceae; Cupriavidus.	Burkholderiales	Betaproteobacteria
GCF_000219605	0	1	1	1	2	1	1	1	1	1	2	3	Pseudomonas stutzeri	316	Bacteria; Proteobacteria; Gammaproteobacteria; Pseudomonadales; Pseudomonadaceae; Pseudomonas.	Pseudomonadales	Gammaproteobacteria
GCF_000223375	0	0	0	0	1	1	1	0	0	0	0	2	Ketogulonicigenium vulgare WSH-001	759362	Bacteria; Proteobacteria; Alphaproteobacteria; Rhodobacterales; Rhodobacteraceae; Ketogulonicigenium.	Rhodobacterales	Alphaproteobacteria
GCF_000224005	0	1	1	1	1	1	2	1	1	1	1	3	Marichromatium purpuratum 984	765910	Bacteria; Proteobacteria; Gammaproteobacteria; Chromatiales; Chromatiaceae; Marichromatium.	Chromatiales	Gammaproteobacteria
GCF_000225445	0	0	0	0	0	0	0	0	0	0	0	0	Buchnera aphidicola str. Ak (Acyrthosiphon kondoi)	1005090	Bacteria; Proteobacteria; Gammaproteobacteria; Enterobacterales; Erwiniaceae; Buchnera.	Enterobacterales	Gammaproteobacteria
GCF_000225465	0	0	0	0	0	0	0	0	0	0	0	0	Buchnera aphidicola str. Ua (Uroleucon ambrosiae)	1005057	Bacteria; Proteobacteria; Gammaproteobacteria; Enterobacterales; Erwiniaceae; Buchnera.	Enterobacterales	Gammaproteobacteria
GCF_000226315	0	0	0	0	1	1	1	0	0	0	0	2	Micavibrio aeruginosavorus ARL-13	856793	Bacteria; Proteobacteria; Alphaproteobacteria; Micavibrio.	Unclassified	Alphaproteobacteria
GCF_000226565	0	0	0	0	2	1	2	0	0	0	0	2	Glaciecola nitratireducens FR1064	1085623	Bacteria; Proteobacteria; Gammaproteobacteria; Alteromonadales; Alteromonadaceae; Glaciecola.	Alteromonadales	Gammaproteobacteria
GCF_000226625	0	0	0	0	1	1	1	0	0	0	0	1	Taylorella asinigenitalis MCE3	1008459	Bacteria; Proteobacteria; Betaproteobacteria; Burkholderiales; Alcaligenaceae; Taylorella.	Burkholderiales	Betaproteobacteria
GCF_000227665	0	0	0	0	1	1	1	0	0	0	1	2	Thiomicrospira aerophila AL3	717772	Bacteria; Proteobacteria; Gammaproteobacteria; Thiotrichales; Piscirickettsiaceae; Thiomicrospira.	Thiotrichales	Gammaproteobacteria
GCF_000227685	1	0	1	1	1	1	2	1	1	1	0	3	Thioalkalivibrio paradoxus ARh 1	713585	Bacteria; Proteobacteria; Gammaproteobacteria; Chromatiales; Ectothiorhodospiraceae; Thioalkalivibrio.	Chromatiales	Gammaproteobacteria
GCF_000227745	0	1	1	1	1	2	2	1	1	1	1	3	Thiocystis violascens DSM 198	765911	Bacteria; Proteobacteria; Gammaproteobacteria; Chromatiales; Chromatiaceae; Thiocystis.	Chromatiales	Gammaproteobacteria
GCF_000230555	0	0	0	0	1	1	1	0	0	0	0	2	Pelagibacterium halotolerans B2	1082931	Bacteria; Proteobacteria; Alphaproteobacteria; Rhizobiales; Hyphomicrobiaceae; Pelagibacterium.	Rhizobiales	Alphaproteobacteria
GCF_000230695	0	0	0	0	2	1	2	0	0	0	0	4	Rhodanobacter denitrificans	666685	Bacteria; Proteobacteria; Gammaproteobacteria; Xanthomonadales; Rhodanobacteraceae; Rhodanobacter.	Xanthomonadales	Gammaproteobacteria
GCF_000233915	0	0	0	0	1	1	1	0	0	0	0	3	Pseudoxanthomonas spadix BD-a59	1045855	Bacteria; Proteobacteria; Gammaproteobacteria; Xanthomonadales; Xanthomonadaceae; Pseudoxanthomonas.	Xanthomonadales	Gammaproteobacteria
GCF_000236665	1	0	1	1	1	2	1	1	1	1	2	3	Dechlorosoma suillum PS	640081	Bacteria; Proteobacteria; Betaproteobacteria; Rhodocyclales; Rhodocyclaceae; Azospira.	Rhodocyclales	Betaproteobacteria
GCF_000237065	0	1	1	1	2	1	1	1	1	1	1	3	Pseudomonas fluorescens F113	1114970	Bacteria; Proteobacteria; Gammaproteobacteria; Pseudomonadales; Pseudomonadaceae; Pseudomonas.	Pseudomonadales	Gammaproteobacteria
GCF_000238255	0	0	0	0	2	1	1	0	0	0	1	3	Pseudoalteromonas spongiae UST010723-006	1117319	Bacteria; Proteobacteria; Gammaproteobacteria; Alteromonadales; Pseudoalteromonadaceae; Pseudoalteromonas.	Alteromonadales	Gammaproteobacteria
GCF_000240185	1	0	1	1	1	1	1	1	1	1	2	3	Klebsiella pneumoniae subsp. pneumoniae HS11286	1125630	Bacteria; Proteobacteria; Gammaproteobacteria; Enterobacterales; Enterobacteriaceae; Klebsiella.	Enterobacterales	Gammaproteobacteria
GCF_000242255	0	0	0	0	2	1	1	0	0	0	0	3	Frateuria aurantia DSM 6220	767434	Bacteria; Proteobacteria; Gammaproteobacteria; Xanthomonadales; Rhodanobacteraceae; Frateuria.	Xanthomonadales	Gammaproteobacteria
GCF_000247565	0	0	0	0	1	1	1	0	0	0	0	2	Wigglesworthia glossinidia endosymbiont of Glossina morsitans	1142511	morsitans (Yale colony) Bacteria; Proteobacteria; Gammaproteobacteria; Enterobacterales; Erwiniaceae; Wigglesworthia.	Enterobacterales	Gammaproteobacteria
GCF_000253015	0	0	0	0	1	1	1	0	0	0	0	2	Bartonella clarridgeiae 73	696125	Bacteria; Proteobacteria; Alphaproteobacteria; Rhizobiales; Bartonellaceae; Bartonella.	Rhizobiales	Alphaproteobacteria
GCF_000255535	1	0	1	1	1	1	0	1	1	1	1	3	Rahnella aquatilis HX2	1151116	Bacteria; Proteobacteria; Gammaproteobacteria; Enterobacterales; Yersiniaceae; Rahnella.	Enterobacterales	Gammaproteobacteria
GCF_000259175	0	1	1	1	1	1	1	1	1	1	1	3	Providencia stuartii MRSN 2154	1157951	Bacteria; Proteobacteria; Gammaproteobacteria; Enterobacterales; Morganellaceae; Providencia.	Enterobacterales	Gammaproteobacteria
GCF_000260965	0	0	0	0	1	1	1	0	0	0	0	3	Methylophaga frappieri	754477	Bacteria; Proteobacteria; Gammaproteobacteria; Thiotrichales; Piscirickettsiaceae; Methylophaga.	Thiotrichales	Gammaproteobacteria
GCF_000260985	0	1	1	1	1	1	1	1	1	1	1	3	Methylophaga nitratireducenticrescens	754476	Bacteria; Proteobacteria; Gammaproteobacteria; Thiotrichales; Piscirickettsiaceae; Methylophaga.	Thiotrichales	Gammaproteobacteria
GCF_000262305	1	0	1	1	1	1	1	1	1	1	2	3	Shimwellia blattae DSM 4481 = NBRC 105725	630626	Bacteria; Proteobacteria; Gammaproteobacteria; Enterobacterales; Enterobacteriaceae; Shimwellia.	Enterobacterales	Gammaproteobacteria
GCF_000264455	0	0	0	0	1	1	1	0	0	0	0	3	Tistrella mobilis KA081020-065	1110502	Bacteria; Proteobacteria; Alphaproteobacteria; Rhodospirillales; Rhodospirillaceae; Tistrella.	Rhodospirillales	Alphaproteobacteria
GCF_000264765	1	0	1	1	1	1	1	1	1	1	2	3	Edwardsiella anguillarum ET080813	667120	Bacteria; Proteobacteria; Gammaproteobacteria; Enterobacterales; Hafniaceae; Edwardsiella.	Enterobacterales	Gammaproteobacteria
GCF_000276685	0	0	0	0	1	1	1	0	0	0	0	1	Taylorella equigenitalis ATCC 35865	743973	Bacteria; Proteobacteria; Betaproteobacteria; Burkholderiales; Alcaligenaceae; Taylorella.	Burkholderiales	Betaproteobacteria
GCF_000283595	0	0	0	0	1	1	1	0	0	0	0	2	Rickettsia japonica YH	652620	Bacteria; Proteobacteria; Alphaproteobacteria; Rickettsiales; Rickettsiaceae; Rickettsieae; Rickettsia; spotted fever group.	Rickettsiales	Alphaproteobacteria
GCF_000284075	0	0	0	0	1	1	1	0	0	0	0	2	Rickettsia rhipicephali str. 3-7-female6-CWPP	1105113	Bacteria; Proteobacteria; Alphaproteobacteria; Rickettsiales; Rickettsiaceae; Rickettsieae; Rickettsia; spotted fever group.	Rickettsiales	Alphaproteobacteria
GCF_000284155	0	0	0	0	1	1	1	0	0	0	0	2	Rickettsia australis str. Cutlack	1105110	Bacteria; Proteobacteria; Alphaproteobacteria; Rickettsiales; Rickettsiaceae; Rickettsieae; Rickettsia; spotted fever group.	Rickettsiales	Alphaproteobacteria
GCF_000284255	1	0	1	1	1	3	1	1	1	1	1	4	Rubrivivax gelatinosus IL144	983917	Bacteria; Proteobacteria; Betaproteobacteria; Burkholderiales; Rubrivivax.	Burkholderiales	Betaproteobacteria
GCF_000284375	0	0	0	0	1	1	1	0	0	0	0	2	Bradyrhizobium japonicum USDA 6	1037409	Bacteria; Proteobacteria; Alphaproteobacteria; Rhizobiales; Bradyrhizobiaceae; Bradyrhizobium.	Rhizobiales	Alphaproteobacteria
GCF_000284415	0	0	0	0	1	2	1	0	0	1	0	2	Pararhodospirillum photometricum DSM 122	1150469	Bacteria; Proteobacteria; Alphaproteobacteria; Rhodospirillales; Rhodospirillaceae; Pararhodospirillum.	Rhodospirillales	Alphaproteobacteria
GCF_000284615	0	1	1	1	2	1	1	1	1	1	1	3	Marinobacter hydrocarbonoclasticus ATCC 49840	1163748	Bacteria; Proteobacteria; Gammaproteobacteria; Alteromonadales; Alteromonadaceae; Marinobacter.	Alteromonadales	Gammaproteobacteria
GCF_000286435	0	1	1	1	1	1	1	1	1	1	1	3	Morganella morganii subsp. morganii KT	1124991	Bacteria; Proteobacteria; Gammaproteobacteria; Enterobacterales; Morganellaceae; Morganella.	Enterobacterales	Gammaproteobacteria
GCF_000287335	0	0	0	0	1	1	1	0	0	0	0	3	secondary endosymbiont of Ctenarytaina eucalypti	1199245	Bacteria; Proteobacteria; Gammaproteobacteria; Enterobacterales; Enterobacteriaceae; aphid secondary symbionts.	Enterobacterales	Gammaproteobacteria
GCF_000287355	0	0	0	0	0	0	0	0	0	0	0	0	secondary endosymbiont of Heteropsylla cubana	134287	Bacteria; Proteobacteria; Gammaproteobacteria; Enterobacterales; Enterobacteriaceae; aphid secondary symbionts.	Enterobacterales	Gammaproteobacteria
GCF_000297055	0	1	1	1	2	4	1	1	1	1	1	2	Sulfuricella denitrificans skB26	1163617	Bacteria; Proteobacteria; Betaproteobacteria; Nitrosomonadales; Gallionellaceae; Sulfuricella.	Nitrosomonadales	Betaproteobacteria
GCF_000299335	0	0	0	0	2	1	1	0	0	0	0	3	Alcanivorax pacificus W11-5	391936	Bacteria; Proteobacteria; Gammaproteobacteria; Oceanospirillales; Alcanivoracaceae; Alcanivorax.	Oceanospirillales	Gammaproteobacteria
GCF_000299455	1	0	1	1	1	1	1	1	1	1	2	3	Escherichia coli O104:H4 str. 2011C-3493	1133852	Bacteria; Proteobacteria; Gammaproteobacteria; Enterobacterales; Enterobacteriaceae; Escherichia.	Enterobacterales	Gammaproteobacteria
GCF_000300005	1	0	1	1	1	1	1	1	1	1	0	3	Alcanivorax dieselolei B5	930169	Bacteria; Proteobacteria; Gammaproteobacteria; Oceanospirillales; Alcanivoracaceae; Alcanivorax.	Oceanospirillales	Gammaproteobacteria
GCF_000300235	1	0	1	1	1	1	1	1	1	1	1	2	Thalassospira xiamenensis M-5 = DSM 17429	1123366	Bacteria; Proteobacteria; Alphaproteobacteria; Rhodospirillales; Rhodospirillaceae; Thalassospira.	Rhodospirillales	Alphaproteobacteria
GCF_000300295	0	0	0	0	1	1	1	0	0	0	0	3	Piscirickettsia salmonis LF-89 = ATCC VR-1361	1227812	Bacteria; Proteobacteria; Gammaproteobacteria; Thiotrichales; Piscirickettsiaceae; Piscirickettsia.	Thiotrichales	Gammaproteobacteria
GCF_000300455	1	0	1	1	1	1	1	1	1	1	2	3	Kosakonia sacchari SP1	1235834	Bacteria; Proteobacteria; Gammaproteobacteria; Enterobacterales; Enterobacteriaceae; Kosakonia.	Enterobacterales	Gammaproteobacteria
GCF_000305785	0	1	1	1	2	1	1	1	1	1	1	3	Simiduia agarivorans SA1 = DSM 21679	1117647	Bacteria; Proteobacteria; Gammaproteobacteria; Cellvibrionales; Cellvibrionaceae; Simiduia.	Cellvibrionales	Gammaproteobacteria
GCF_000306885	0	0	0	0	1	1	1	0	0	0	0	2	Wolbachia endosymbiont of Onchocerca ochengi	100901	Bacteria; Proteobacteria; Alphaproteobacteria; Rickettsiales; Anaplasmataceae; Wolbachieae; Wolbachia.	Rickettsiales	Alphaproteobacteria
GCF_000311765	0	0	0	0	1	1	1	0	0	0	0	2	Gluconobacter oxydans H24	1224746	Bacteria; Proteobacteria; Alphaproteobacteria; Rhodospirillales; Acetobacteraceae; Gluconobacter.	Rhodospirillales	Alphaproteobacteria
GCF_000317935	0	0	0	0	1	2	1	0	0	0	0	3	Bordetella parapertussis Bpp5	1208660	Bacteria; Proteobacteria; Betaproteobacteria; Burkholderiales; Alcaligenaceae; Bordetella.	Burkholderiales	Betaproteobacteria
GCF_000318015	0	0	0	0	1	2	1	0	0	0	0	3	Bordetella bronchiseptica 253	568707	Bacteria; Proteobacteria; Betaproteobacteria; Burkholderiales; Alcaligenaceae; Bordetella.	Burkholderiales	Betaproteobacteria
GCF_000319245	0	0	0	0	1	1	1	0	0	0	0	3	Candidatus Kinetoplastibacterium blastocrithidii (ex Strigomonas	1208923	culicis) Bacteria; Proteobacteria; Betaproteobacteria; Kinetoplastibacterium.	Unclassified	Betaproteobacteria
GCF_000319575	0	0	0	0	2	1	2	0	0	0	0	2	Spiribacter salinus M19-40	1260251	Bacteria; Proteobacteria; Gammaproteobacteria; Chromatiales; Ectothiorhodospiraceae; Spiribacter.	Chromatiales	Gammaproteobacteria
GCF_000321415	0	1	1	1	2	1	2	1	1	1	0	3	Thioalkalivibrio nitratireducens DSM 14787	1255043	Bacteria; Proteobacteria; Gammaproteobacteria; Chromatiales; Ectothiorhodospiraceae; Thioalkalivibrio.	Chromatiales	Gammaproteobacteria
GCF_000325745	0	0	0	0	1	1	1	0	0	0	0	1	Liberibacter crescens BT-1	1215343	Bacteria; Proteobacteria; Alphaproteobacteria; Rhizobiales; Rhizobiaceae; Liberibacter.	Rhizobiales	Alphaproteobacteria
GCF_000327045	0	1	1	1	1	1	2	1	1	1	0	3	Thioflavicoccus mobilis 8321	765912	Bacteria; Proteobacteria; Gammaproteobacteria; Chromatiales; Chromatiaceae; Thioflavicoccus.	Chromatiales	Gammaproteobacteria
GCF_000330885	0	0	0	0	2	1	1	0	0	0	0	2	Rhizobium tropici CIAT 899	698761	Bacteria; Proteobacteria; Alphaproteobacteria; Rhizobiales; Rhizobiaceae; Rhizobium/Agrobacterium group; Rhizobium.	Rhizobiales	Alphaproteobacteria
GCF_000341355	0	0	0	0	1	1	1	0	0	0	0	2	Bartonella australis Aust/NH1	1094489	Bacteria; Proteobacteria; Alphaproteobacteria; Rhizobiales; Bartonellaceae; Bartonella.	Rhizobiales	Alphaproteobacteria
GCF_000341385	0	0	0	0	1	1	1	0	0	0	0	2	Bartonella vinsonii subsp. berkhoffii str. Winnie	1094497	Bacteria; Proteobacteria; Alphaproteobacteria; Rhizobiales; Bartonellaceae; Bartonella.	Rhizobiales	Alphaproteobacteria
GCF_000344805	1	0	1	1	1	1	1	1	1	1	0	2	Bradyrhizobium oligotrophicum S58	1245469	Bacteria; Proteobacteria; Alphaproteobacteria; Rhizobiales; Bradyrhizobiaceae; Bradyrhizobium.	Rhizobiales	Alphaproteobacteria
GCF_000347595	0	0	0	0	1	1	1	0	0	0	1	3	Bibersteinia trehalosi USDA-ARS-USMARC-192	1171377	Bacteria; Proteobacteria; Gammaproteobacteria; Pasteurellales; Pasteurellaceae; Bibersteinia.	Pasteurellales	Gammaproteobacteria
GCF_000347635	0	0	0	0	2	1	1	0	0	0	0	3	Paraglaciecola psychrophila 170	1129794	Bacteria; Proteobacteria; Gammaproteobacteria; Alteromonadales; Alteromonadaceae; Paraglaciecola.	Alteromonadales	Gammaproteobacteria
GCF_000354175	0	1	1	1	2	1	1	1	1	1	1	3	Vibrio alginolyticus NBRC 15630 = ATCC 17749	1219076	Bacteria; Proteobacteria; Gammaproteobacteria; Vibrionales; Vibrionaceae; Vibrio.	Vibrionales	Gammaproteobacteria
GCF_000355675	0	0	0	0	1	1	1	0	0	0	1	3	Thalassolituus oleivorans MIL-1	1298593	Bacteria; Proteobacteria; Gammaproteobacteria; Oceanospirillales; Thalassolituus.	Oceanospirillales	Gammaproteobacteria
GCF_000355765	0	0	0	0	1	2	1	0	0	0	0	2	Nitrosospira lacus	1288494	Bacteria; Proteobacteria; Betaproteobacteria; Nitrosomonadales; Nitrosomonadaceae; Nitrosospira.	Nitrosomonadales	Betaproteobacteria
GCF_000376545	0	0	0	0	1	2	1	0	0	0	0	2	Ruegeria mobilis F1926	1265309	Bacteria; Proteobacteria; Alphaproteobacteria; Rhodobacterales; Rhodobacteraceae; Ruegeria.	Rhodobacterales	Alphaproteobacteria
GCF_000376585	0	0	0	0	1	1	1	0	0	0	0	2	Wolbachia endosymbiont of Drosophila simulans wNo	1236908	Bacteria; Proteobacteria; Alphaproteobacteria; Rickettsiales; Anaplasmataceae; Wolbachieae; Wolbachia.	Rickettsiales	Alphaproteobacteria
GCF_000376645	0	0	0	0	1	1	1	0	0	0	1	3	Mannheimia haemolytica M42548	1316932	Bacteria; Proteobacteria; Gammaproteobacteria; Pasteurellales; Pasteurellaceae; Mannheimia.	Pasteurellales	Gammaproteobacteria
GCF_000380335	0	0	0	0	2	1	1	0	0	0	2	3	Azotobacter vinelandii CA	1283330	Bacteria; Proteobacteria; Gammaproteobacteria; Pseudomonadales; Pseudomonadaceae; Azotobacter.	Pseudomonadales	Gammaproteobacteria
GCF_000397205	0	0	0	0	2	1	1	0	0	0	2	3	Pseudomonas protegens CHA0	1124983	Bacteria; Proteobacteria; Gammaproteobacteria; Pseudomonadales; Pseudomonadaceae; Pseudomonas.	Pseudomonadales	Gammaproteobacteria
GCF_000412695	0	0	0	0	2	1	1	0	0	0	2	3	Pseudomonas resinovorans NBRC 106553	1245471	Bacteria; Proteobacteria; Gammaproteobacteria; Pseudomonadales; Pseudomonadaceae; Pseudomonas.	Pseudomonadales	Gammaproteobacteria
GCF_000422085	1	0	1	1	1	1	1	1	1	1	1	3	Serratia liquefaciens ATCC 27592	1346614	Bacteria; Proteobacteria; Gammaproteobacteria; Enterobacterales; Yersiniaceae; Serratia.	Enterobacterales	Gammaproteobacteria
GCF_000444995	0	0	0	0	1	1	1	0	0	0	0	2	Paracoccus aminophilus JCM 7686	1367847	Bacteria; Proteobacteria; Alphaproteobacteria; Rhodobacterales; Rhodobacteraceae; Paracoccus.	Rhodobacterales	Alphaproteobacteria
GCF_000485905	0	0	0	0	2	1	2	0	0	0	0	2	Spiribacter curvatus	1335757	Bacteria; Proteobacteria; Gammaproteobacteria; Chromatiales; Ectothiorhodospiraceae; Spiribacter.	Chromatiales	Gammaproteobacteria
GCF_000503895	0	1	1	1	1	1	1	1	1	1	0	2	Hyphomicrobium nitrativorans NL23	1029756	Bacteria; Proteobacteria; Alphaproteobacteria; Rhizobiales; Hyphomicrobiaceae; Hyphomicrobium.	Rhizobiales	Alphaproteobacteria
GCF_000508225	0	0	0	0	1	1	1	0	0	0	0	2	Ehrlichia muris AS145	1423892	Bacteria; Proteobacteria; Alphaproteobacteria; Rickettsiales; Anaplasmataceae; Ehrlichia.	Rickettsiales	Alphaproteobacteria
GCF_000511355	0	0	0	0	2	1	1	0	0	0	0	2	Leisingera methylohalidivorans DSM 14336	999552	Bacteria; Proteobacteria; Alphaproteobacteria; Rhodobacterales; Rhodobacteraceae; Leisingera.	Rhodobacterales	Alphaproteobacteria
GCF_000511385	0	0	0	0	1	1	1	0	0	0	0	2	Phaeobacter gallaeciensis DSM 26640	1423144	Bacteria; Proteobacteria; Alphaproteobacteria; Rhodobacterales; Rhodobacteraceae; Phaeobacter.	Rhodobacterales	Alphaproteobacteria
GCF_000512205	0	0	0	0	1	1	1	0	0	0	0	2	Sphingomonas sanxanigenens DSM 19645 = NX02	1123269	Bacteria; Proteobacteria; Alphaproteobacteria; Sphingomonadales; Sphingomonadaceae; Sphingomonas.	Sphingomonadales	Alphaproteobacteria
GCF_000512355	0	0	0	0	1	0	1	0	0	0	0	2	Legionella oakridgensis ATCC 33761 = DSM 21215	1268635	Bacteria; Proteobacteria; Gammaproteobacteria; Legionellales; Legionellaceae; Legionella.	Legionellales	Gammaproteobacteria
GCF_000513215	1	0	1	1	1	1	1	1	1	1	1	3	Serratia marcescens subsp. marcescens Db11	273526	Bacteria; Proteobacteria; Gammaproteobacteria; Enterobacterales; Yersiniaceae; Serratia.	Enterobacterales	Gammaproteobacteria
GCF_000513295	0	1	1	1	1	2	1	1	1	1	0	2	Magnetospirillum gryphiswaldense MSR-1 v2	1430440	Bacteria; Proteobacteria; Alphaproteobacteria; Rhodospirillales; Rhodospirillaceae; Magnetospirillum.	Rhodospirillales	Alphaproteobacteria
GCF_000517425	1	0	1	1	1	1	1	1	1	1	1	3	Sodalis praecaptivus	1239307	Bacteria; Proteobacteria; Gammaproteobacteria; Enterobacterales; Pectobacteriaceae; Sodalis.	Enterobacterales	Gammaproteobacteria
GCF_000517605	0	0	0	0	1	2	1	0	0	0	0	3	Rhizobium leguminosarum bv. trifolii WSM1689	754523	Bacteria; Proteobacteria; Alphaproteobacteria; Rhizobiales; Rhizobiaceae; Rhizobium/Agrobacterium group; Rhizobium.	Rhizobiales	Alphaproteobacteria
GCF_000521505	0	0	0	0	1	2	1	0	0	0	0	3	Advenella mimigardefordensis DPN7	1247726	Bacteria; Proteobacteria; Betaproteobacteria; Burkholderiales; Alcaligenaceae.	Burkholderiales	Betaproteobacteria
GCF_000521565	0	0	0	0	0	0	0	0	0	0	0	0	Buchnera aphidicola str. G002 (Myzus persicae)	1009858	Bacteria; Proteobacteria; Gammaproteobacteria; Enterobacterales; Erwiniaceae; Buchnera.	Enterobacterales	Gammaproteobacteria
GCF_000550765	0	0	0	0	1	1	1	0	0	0	0	2	Komagataeibacter xylinus E25	1296990	Bacteria; Proteobacteria; Alphaproteobacteria; Rhodospirillales; Acetobacteraceae; Komagataeibacter.	Rhodospirillales	Alphaproteobacteria
GCF_000590475	0	0	0	0	2	1	1	0	0	0	1	3	Pseudomonas stutzeri	316	Bacteria; Proteobacteria; Gammaproteobacteria; Pseudomonadales; Pseudomonadaceae; Pseudomonas.	Pseudomonadales	Gammaproteobacteria
GCF_000590925	0	1	1	1	1	1	2	1	1	1	0	2	Roseibacterium elongatum DSM 19469	1294273	Bacteria; Proteobacteria; Alphaproteobacteria; Rhodobacterales; Rhodobacteraceae; Roseibacterium.	Rhodobacterales	Alphaproteobacteria
GCF_000599985	0	1	1	1	1	1	1	1	1	1	1	1	Gilliamella apicola	1196095	Bacteria; Proteobacteria; Gammaproteobacteria; Orbales; Orbaceae; Gilliamella.	Orbales	Gammaproteobacteria
GCF_000600005	0	1	1	1	1	1	1	1	1	1	1	3	Snodgrassella alvi wkB2	1196094	Bacteria; Proteobacteria; Betaproteobacteria; Neisseriales; Neisseriaceae; Snodgrassella.	Neisseriales	Betaproteobacteria
GCF_000612485	0	0	0	0	1	2	1	0	0	0	0	3	Bordetella holmesii ATCC 51541	1247649	Bacteria; Proteobacteria; Betaproteobacteria; Burkholderiales; Alcaligenaceae; Bordetella.	Burkholderiales	Betaproteobacteria
GCF_000612685	0	1	1	1	1	2	1	1	1	1	0	3	Castellaniella defragrans 65Phen	1437824	Bacteria; Proteobacteria; Betaproteobacteria; Burkholderiales; Alcaligenaceae; Castellaniella.	Burkholderiales	Betaproteobacteria
GCF_000619905	0	0	0	0	1	2	1	0	0	0	0	2	Nitrosospira briensis C-128	1266925	Bacteria; Proteobacteria; Betaproteobacteria; Nitrosomonadales; Nitrosomonadaceae; Nitrosospira.	Nitrosomonadales	Betaproteobacteria
GCF_000632805	0	1	1	1	2	1	1	1	1	1	0	4	Dyella jiangningensis	1379159	Bacteria; Proteobacteria; Gammaproteobacteria; Xanthomonadales; Rhodanobacteraceae; Dyella.	Xanthomonadales	Gammaproteobacteria
GCF_000632985	0	0	0	0	1	1	1	0	0	0	0	2	Neorickettsia helminthoeca str. Oregon	1286528	Bacteria; Proteobacteria; Alphaproteobacteria; Rickettsiales; Anaplasmataceae; Neorickettsia.	Rickettsiales	Alphaproteobacteria
GCF_000635915	0	0	0	0	0	1	1	0	0	0	0	2	Brevundimonas naejangsanensis	588932	Bacteria; Proteobacteria; Alphaproteobacteria; Caulobacterales; Caulobacteraceae; Brevundimonas.	Caulobacterales	Alphaproteobacteria
GCF_000648515	0	1	1	1	1	1	1	1	1	1	2	3	Citrobacter freundii CFNIH1	1333848	Bacteria; Proteobacteria; Gammaproteobacteria; Enterobacterales; Enterobacteriaceae; Citrobacter; Citrobacter freundii complex.	Enterobacterales	Gammaproteobacteria
GCF_000696485	0	0	0	0	1	1	1	0	0	0	1	3	Halomonas campaniensis	213554	Bacteria; Proteobacteria; Gammaproteobacteria; Oceanospirillales; Halomonadaceae; Halomonas.	Oceanospirillales	Gammaproteobacteria
GCF_000697965	1	0	1	1	2	1	1	1	1	1	0	2	Ensifer adhaerens	106592	Bacteria; Proteobacteria; Alphaproteobacteria; Rhizobiales; Rhizobiaceae; Sinorhizobium/Ensifer group; Ensifer.	Rhizobiales	Alphaproteobacteria
GCF_000723165	0	0	0	0	2	2	1	0	0	0	0	3	Janthinobacterium agaricidamnosum NBRC 102515 = DSM 9628	1349767	Bacteria; Proteobacteria; Betaproteobacteria; Burkholderiales; Oxalobacteraceae; Janthinobacterium.	Burkholderiales	Betaproteobacteria
GCF_000730165	0	1	1	1	1	1	1	1	1	1	0	2	Nitrospirillum amazonense CBAmc	1441467	Bacteria; Proteobacteria; Alphaproteobacteria; Rhodospirillales; Rhodospirillaceae; Nitrospirillum.	Rhodospirillales	Alphaproteobacteria
GCF_000730385	0	0	0	0	2	1	2	0	0	0	0	3	Alteromonas australica	589873	Bacteria; Proteobacteria; Gammaproteobacteria; Alteromonadales; Alteromonadaceae; Alteromonas.	Alteromonadales	Gammaproteobacteria
GCF_000731315	0	0	0	0	1	2	1	0	0	0	0	2	Neorhizobium galegae bv. orientalis str. HAMBI 540	1028800	Bacteria; Proteobacteria; Alphaproteobacteria; Rhizobiales; Rhizobiaceae; Rhizobium/Agrobacterium group; Neorhizobium.	Rhizobiales	Alphaproteobacteria
GCF_000738435	0	0	0	0	1	1	1	0	0	0	0	2	Planktomarina temperata RCA23	666509	Bacteria; Proteobacteria; Alphaproteobacteria; Rhodobacterales; Rhodobacteraceae; Planktomarina.	Rhodobacterales	Alphaproteobacteria
GCF_000739375	0	0	0	0	2	2	1	0	0	0	2	2	Comamonas testosteroni TK102	1392005	Bacteria; Proteobacteria; Betaproteobacteria; Burkholderiales; Comamonadaceae; Comamonas.	Burkholderiales	Betaproteobacteria
GCF_000739435	0	0	0	0	1	1	1	0	0	0	1	3	Actinobacillus suis ATCC 33415	743972	Bacteria; Proteobacteria; Gammaproteobacteria; Pasteurellales; Pasteurellaceae; Actinobacillus.	Pasteurellales	Gammaproteobacteria
GCF_000743945	0	0	0	0	1	1	1	0	0	0	1	3	Basilea psittacipulmonis DSM 24701	1072685	Bacteria; Proteobacteria; Betaproteobacteria; Burkholderiales; Alcaligenaceae; Basilea.	Burkholderiales	Betaproteobacteria
GCF_000746645	0	0	0	0	1	1	1	0	0	0	1	3	Acinetobacter baumannii	470	Bacteria; Proteobacteria; Gammaproteobacteria; Pseudomonadales; Moraxellaceae; Acinetobacter; Acinetobacter calcoaceticus/baumannii complex.	Pseudomonadales	Gammaproteobacteria
GCF_000754275	0	0	0	0	1	1	1	0	0	0	1	3	Pasteurella multocida	747	Bacteria; Proteobacteria; Gammaproteobacteria; Pasteurellales; Pasteurellaceae; Pasteurella.	Pasteurellales	Gammaproteobacteria
GCF_000757785	1	0	1	1	1	1	1	1	1	1	2	3	Pluralibacter gergoviae	61647	Bacteria; Proteobacteria; Gammaproteobacteria; Enterobacterales; Enterobacteriaceae; Pluralibacter.	Enterobacterales	Gammaproteobacteria
GCF_000757825	1	0	1	1	1	1	1	1	1	1	2	3	Cedecea neteri	158822	Bacteria; Proteobacteria; Gammaproteobacteria; Enterobacterales; Enterobacteriaceae; Cedecea.	Enterobacterales	Gammaproteobacteria
GCF_000759475	0	1	1	1	1	1	1	1	1	1	1	3	Pantoea rwandensis	1076550	Bacteria; Proteobacteria; Gammaproteobacteria; Enterobacterales; Erwiniaceae; Pantoea.	Enterobacterales	Gammaproteobacteria
GCF_000761155	0	0	0	0	1	1	1	0	0	0	1	3	Pseudomonas rhizosphaerae	216142	Bacteria; Proteobacteria; Gammaproteobacteria; Pseudomonadales; Pseudomonadaceae; Pseudomonas.	Pseudomonadales	Gammaproteobacteria
GCF_000763535	1	0	1	1	2	1	1	1	1	1	1	3	Vibrio coralliilyticus	190893	Bacteria; Proteobacteria; Gammaproteobacteria; Vibrionales; Vibrionaceae; Vibrio.	Vibrionales	Gammaproteobacteria
GCF_000764535	0	0	0	0	1	1	1	0	0	0	0	2	Sphingomonas taxi	1549858	Bacteria; Proteobacteria; Alphaproteobacteria; Sphingomonadales; Sphingomonadaceae; Sphingomonas.	Sphingomonadales	Alphaproteobacteria
GCF_000767465	0	0	0	0	1	1	1	0	0	0	0	2	Novosphingobium pentaromativorans US6-1	1088721	Bacteria; Proteobacteria; Alphaproteobacteria; Sphingomonadales; Sphingomonadaceae; Novosphingobium.	Sphingomonadales	Alphaproteobacteria
GCF_000767615	0	0	0	0	1	2	1	0	0	0	0	3	Pandoraea pnomenusa	93220	Bacteria; Proteobacteria; Betaproteobacteria; Burkholderiales; Burkholderiaceae; Pandoraea.	Burkholderiales	Betaproteobacteria
GCF_000772105	1	0	1	1	2	1	1	1	1	1	1	3	Vibrio tubiashii ATCC 19109	1051646	Bacteria; Proteobacteria; Gammaproteobacteria; Vibrionales; Vibrionaceae; Vibrio; Vibrio oreintalis group.	Vibrionales	Gammaproteobacteria
GCF_000785705	0	0	0	0	2	1	1	0	0	0	1	2	Methylomonas denitrificans	1538553	Bacteria; Proteobacteria; Gammaproteobacteria; Methylococcales; Methylococcaceae; Methylomonas.	Methylococcales	Gammaproteobacteria
GCF_000801275	0	1	1	1	2	1	1	1	1	1	1	3	Vibrio nigripulchritudo	28173	Bacteria; Proteobacteria; Gammaproteobacteria; Vibrionales; Vibrionaceae; Vibrio.	Vibrionales	Gammaproteobacteria
GCF_000801295	0	0	0	0	2	1	1	1	1	0	1	3	endosymbiont of unidentified scaly snail isolate Monju	1248727	Bacteria; Proteobacteria; Gammaproteobacteria.	Unclassified	Gammaproteobacteria
GCF_000803645	0	0	0	0	1	1	0	0	0	0	0	2	Sphingopyxis fribergensis	1515612	Bacteria; Proteobacteria; Alphaproteobacteria; Sphingomonadales; Sphingomonadaceae; Sphingopyxis.	Sphingomonadales	Alphaproteobacteria
GCF_000807275	0	1	1	1	1	1	1	1	1	1	2	1	Frischella perrara	1267021	Bacteria; Proteobacteria; Gammaproteobacteria; Orbales; Orbaceae; Frischella.	Orbales	Gammaproteobacteria
GCF_000812665	0	0	0	0	1	1	1	0	0	0	0	2	Halocynthiibacter arcticus	1579316	Bacteria; Proteobacteria; Alphaproteobacteria; Rhodobacterales; Rhodobacteraceae; Halocynthiibacter.	Rhodobacterales	Alphaproteobacteria
GCF_000815025	0	0	0	0	0	0	0	0	0	0	0	0	Coxiella endosymbiont of Amblyomma americanum	325775	Bacteria; Proteobacteria; Gammaproteobacteria; Legionellales; Coxiellaceae; Coxiella.	Legionellales	Gammaproteobacteria
GCF_000815185	0	0	0	0	1	1	1	0	0	0	0	4	Xanthomonas sacchari	56458	Bacteria; Proteobacteria; Gammaproteobacteria; Xanthomonadales; Xanthomonadaceae; Xanthomonas.	Xanthomonadales	Gammaproteobacteria
GCF_000815225	0	0	0	0	1	1	1	0	0	0	1	3	Allofrancisella guangzhouensis	594679	Bacteria; Proteobacteria; Gammaproteobacteria; Thiotrichales; Francisellaceae; Allofrancisella.	Thiotrichales	Gammaproteobacteria
GCF_000816845	0	0	0	0	1	1	1	1	0	1	0	2	Rhizobium gallicum bv. gallicum R602	1418105	Bacteria; Proteobacteria; Alphaproteobacteria; Rhizobiales; Rhizobiaceae; Rhizobium/Agrobacterium group; Rhizobium.	Rhizobiales	Alphaproteobacteria
GCF_000817975	0	0	0	0	2	1	1	0	0	0	2	3	Azotobacter chroococcum NCIMB 8003	1328314	Bacteria; Proteobacteria; Gammaproteobacteria; Pseudomonadales; Pseudomonadaceae; Azotobacter.	Pseudomonadales	Gammaproteobacteria
GCF_000818015	0	1	1	1	2	1	1	1	1	1	2	3	Pseudomonas balearica DSM 6083	1123016	Bacteria; Proteobacteria; Gammaproteobacteria; Pseudomonadales; Pseudomonadaceae; Pseudomonas.	Pseudomonadales	Gammaproteobacteria
GCF_000818035	1	0	1	1	1	2	1	1	1	1	1	1	Neisseria elongata subsp. glycolytica ATCC 29315	546263	Bacteria; Proteobacteria; Betaproteobacteria; Neisseriales; Neisseriaceae; Neisseria.	Neisseriales	Betaproteobacteria
GCF_000819565	0	1	1	1	1	1	1	1	1	1	0	2	Celeribacter indicus	1208324	Bacteria; Proteobacteria; Alphaproteobacteria; Rhodobacterales; Rhodobacteraceae; Celeribacter.	Rhodobacterales	Alphaproteobacteria
GCF_000828475	0	0	0	0	1	1	1	0	0	0	0	2	Methyloceanibacter caenitepidi	1384459	Bacteria; Proteobacteria; Alphaproteobacteria; Rhizobiales; Methyloceanibacter.	Rhizobiales	Alphaproteobacteria
GCF_000828615	0	1	1	1	1	1	1	1	1	1	1	3	Thiolapillus brandeum	1076588	Bacteria; Proteobacteria; Gammaproteobacteria; Thiolapillus.	Unclassified	Gammaproteobacteria
GCF_000828635	0	1	1	1	1	4	1	1	1	1	2	3	Sulfuritalea hydrogenivorans sk43H	1223802	Bacteria; Proteobacteria; Betaproteobacteria; Nitrosomonadales; Sterolibacteriaceae; Sulfuritalea.	Nitrosomonadales	Betaproteobacteria
GCF_000828835	0	1	1	1	1	1	2	1	1	1	1	3	Thioploca ingrica	40754	Bacteria; Proteobacteria; Gammaproteobacteria; Thiotrichales; Thiotrichaceae; Thioploca.	Thiotrichales	Gammaproteobacteria
GCF_000829315	0	0	0	0	1	1	1	0	0	0	0	2	Wolbachia endosymbiont of Cimex lectularius	246273	Bacteria; Proteobacteria; Alphaproteobacteria; Rickettsiales; Anaplasmataceae; Wolbachieae; Wolbachia.	Rickettsiales	Alphaproteobacteria
GCF_000831005	0	0	0	0	1	1	1	0	0	0	0	0	Marinobacter salarius	1420917	Bacteria; Proteobacteria; Gammaproteobacteria; Alteromonadales; Alteromonadaceae; Marinobacter.	Alteromonadales	Gammaproteobacteria
GCF_000832305	0	1	1	1	1	2	1	1	1	1	0	3	Cupriavidus basilensis	68895	Bacteria; Proteobacteria; Betaproteobacteria; Burkholderiales; Burkholderiaceae; Cupriavidus.	Burkholderiales	Betaproteobacteria
GCF_000935025	0	0	0	0	1	1	1	0	0	0	0	2	Sphingomonas hengshuiensis	1609977	Bacteria; Proteobacteria; Alphaproteobacteria; Sphingomonadales; Sphingomonadaceae; Sphingomonas.	Sphingomonadales	Alphaproteobacteria
GCF_000940805	0	1	1	1	2	1	1	1	1	1	1	3	Gynuella sunshinyii YC6258	1445510	Bacteria; Proteobacteria; Gammaproteobacteria; Oceanospirillales; Saccharospirillaceae; Gynuella.	Oceanospirillales	Gammaproteobacteria
GCF_000940995	1	0	1	1	2	1	1	1	1	1	1	3	Photobacterium gaetbulicola Gung47	658445	Bacteria; Proteobacteria; Gammaproteobacteria; Vibrionales; Vibrionaceae; Photobacterium.	Vibrionales	Gammaproteobacteria
GCF_000953135	0	0	0	0	2	1	1	0	0	0	1	3	Legionella fallonii LLAP-10	1212491	Bacteria; Proteobacteria; Gammaproteobacteria; Legionellales; Legionellaceae; Legionella.	Legionellales	Gammaproteobacteria
GCF_000953355	0	0	0	0	1	1	1	0	0	0	1	3	Xenorhabdus nematophila AN6/1	1437823	Bacteria; Proteobacteria; Gammaproteobacteria; Enterobacterales; Morganellaceae; Xenorhabdus.	Enterobacterales	Gammaproteobacteria
GCF_000953635	0	0	0	0	1	1	1	0	0	0	0	3	Tatlockia micdadei	451	Bacteria; Proteobacteria; Gammaproteobacteria; Legionellales; Legionellaceae; Tatlockia.	Legionellales	Gammaproteobacteria
GCF_000953655	0	0	0	0	1	1	1	0	0	0	0	3	Legionella hackeliae	449	Bacteria; Proteobacteria; Gammaproteobacteria; Legionellales; Legionellaceae; Legionella.	Legionellales	Gammaproteobacteria
GCF_000953695	1	0	1	1	1	1	1	1	1	1	1	3	Aliivibrio wodanis	80852	Bacteria; Proteobacteria; Gammaproteobacteria; Vibrionales; Vibrionaceae; Aliivibrio.	Vibrionales	Gammaproteobacteria
GCF_000953735	0	1	1	1	2	1	1	1	1	1	1	3	Moritella viscosa	80854	Bacteria; Proteobacteria; Gammaproteobacteria; Alteromonadales; Moritellaceae; Moritella.	Alteromonadales	Gammaproteobacteria
GCF_000954135	0	0	0	0	1	2	1	0	0	0	0	3	Ralstonia mannitolilytica	105219	Bacteria; Proteobacteria; Betaproteobacteria; Burkholderiales; Burkholderiaceae; Ralstonia.	Burkholderiales	Betaproteobacteria
GCF_000959245	0	0	0	0	1	2	1	0	0	0	0	3	Burkholderia ubonensis MSMB22	1249668	Bacteria; Proteobacteria; Betaproteobacteria; Burkholderiales; Burkholderiaceae; Burkholderia; Burkholderia cepacia complex.	Burkholderiales	Betaproteobacteria
GCF_000959725	0	0	0	0	1	2	1	0	0	0	0	3	Burkholderia gladioli	28095	Bacteria; Proteobacteria; Betaproteobacteria; Burkholderiales; Burkholderiaceae; Burkholderia.	Burkholderiales	Betaproteobacteria
GCF_000960975	1	0	1	1	1	1	1	1	1	1	0	2	Martelella endophytica	1486262	Bacteria; Proteobacteria; Alphaproteobacteria; Rhizobiales; Aurantimonadaceae; Martelella.	Rhizobiales	Alphaproteobacteria
GCF_000964565	0	1	1	1	1	1	1	1	1	1	1	3	Yersinia ruckeri	29486	Bacteria; Proteobacteria; Gammaproteobacteria; Enterobacterales; Yersiniaceae; Yersinia.	Enterobacterales	Gammaproteobacteria
GCF_000967305	0	0	0	0	1	2	1	0	1	1	0	3	Alcaligenes faecalis	511	Bacteria; Proteobacteria; Betaproteobacteria; Burkholderiales; Alcaligenaceae; Alcaligenes.	Burkholderiales	Betaproteobacteria
GCF_000967895	0	1	1	1	1	1	1	1	1	1	1	3	Oleispira antarctica RB-8	698738	Bacteria; Proteobacteria; Gammaproteobacteria; Oceanospirillales; Oleispira.	Oceanospirillales	Gammaproteobacteria
GCF_000968195	0	0	0	0	1	1	1	0	0	0	1	3	Xenorhabdus doucetiae	351671	Bacteria; Proteobacteria; Gammaproteobacteria; Enterobacterales; Morganellaceae; Xenorhabdus.	Enterobacterales	Gammaproteobacteria
GCF_000968535	0	0	0	0	2	1	1	0	0	0	1	3	Methylomicrobium alcaliphilum 20Z	1091494	Bacteria; Proteobacteria; Gammaproteobacteria; Methylococcales; Methylococcaceae; Methylomicrobium.	Methylococcales	Gammaproteobacteria
GCF_000972865	0	0	0	0	1	1	1	0	0	0	0	4	Pseudoxanthomonas suwonensis	314722	Bacteria; Proteobacteria; Gammaproteobacteria; Xanthomonadales; Xanthomonadaceae; Pseudoxanthomonas.	Xanthomonadales	Gammaproteobacteria
GCF_000973505	0	0	0	0	1	1	1	0	0	0	0	3	Blochmannia endosymbiont of Polyrhachis (Hedomyrma) turneri	1505596	Bacteria; Proteobacteria; Gammaproteobacteria; Enterobacterales; Enterobacteriaceae; ant endosymbionts; Candidatus Blochmannia.	Enterobacterales	Gammaproteobacteria
GCF_000973545	0	0	0	0	1	1	1	0	0	0	0	3	Blochmannia endosymbiont of Camponotus (Colobopsis) obliquus	1505597	Bacteria; Proteobacteria; Gammaproteobacteria; Enterobacterales; Enterobacteriaceae; ant endosymbionts; Candidatus Blochmannia.	Enterobacterales	Gammaproteobacteria
GCF_000973625	0	0	0	0	1	2	1	0	0	0	1	4	Polynucleobacter duraquae	1835254	Bacteria; Proteobacteria; Betaproteobacteria; Burkholderiales; Burkholderiaceae; Polynucleobacter.	Burkholderiales	Betaproteobacteria
GCF_000974685	0	0	0	0	1	2	1	0	0	0	2	3	Ferriphaselus amnicola	1188319	Bacteria; Proteobacteria; Betaproteobacteria; Nitrosomonadales; Gallionellaceae; Ferriphaselus.	Nitrosomonadales	Betaproteobacteria
GCF_000981765	0	0	0	0	2	1	1	0	0	0	0	3	Kangiella geojedonensis	914150	Bacteria; Proteobacteria; Gammaproteobacteria; Oceanospirillales; Kangiellaceae; Kangiella.	Oceanospirillales	Gammaproteobacteria
GCF_000982825	0	1	1	1	1	1	1	1	1	1	2	3	Cronobacter sakazakii	28141	Bacteria; Proteobacteria; Gammaproteobacteria; Enterobacterales; Enterobacteriaceae; Cronobacter.	Enterobacterales	Gammaproteobacteria
GCF_001006005	0	1	1	1	1	1	1	1	1	1	2	3	Serratia fonticola	47917	Bacteria; Proteobacteria; Gammaproteobacteria; Enterobacterales; Yersiniaceae; Serratia.	Enterobacterales	Gammaproteobacteria
GCF_001007875	1	0	1	1	2	1	1	1	1	1	1	1	Sedimenticola thiotaurini	1543721	Bacteria; Proteobacteria; Gammaproteobacteria; Sedimenticola.	Unclassified	Gammaproteobacteria
GCF_001007935	0	0	0	0	2	1	1	0	0	0	1	3	Nitrosomonas communis	44574	Bacteria; Proteobacteria; Betaproteobacteria; Nitrosomonadales; Nitrosomonadaceae; Nitrosomonas.	Nitrosomonadales	Betaproteobacteria
GCF_001008165	0	0	0	0	1	1	1	0	0	0	0	2	Altererythrobacter atlanticus	1267766	Bacteria; Proteobacteria; Alphaproteobacteria; Sphingomonadales; Erythrobacteraceae; Altererythrobacter.	Sphingomonadales	Alphaproteobacteria
GCF_001010285	0	0	0	0	1	1	1	0	0	0	1	3	Photorhabdus temperata subsp. thracensis	230089	Bacteria; Proteobacteria; Gammaproteobacteria; Enterobacterales; Morganellaceae; Photorhabdus.	Enterobacterales	Gammaproteobacteria
GCF_001017435	0	1	1	1	1	3	1	1	1	1	1	3	[Polyangium] brachysporum	413882	Bacteria; Proteobacteria; Betaproteobacteria; Burkholderiales.	Burkholderiales	Betaproteobacteria
GCF_001020955	0	0	0	0	1	2	1	0	0	0	0	3	Thioalkalivibrio versutus	106634	Bacteria; Proteobacteria; Gammaproteobacteria; Chromatiales; Ectothiorhodospiraceae; Thioalkalivibrio.	Chromatiales	Gammaproteobacteria
GCF_001021935	0	0	0	0	1	1	1	0	0	0	0	4	Xanthomonas translucens pv. undulosa	487909	Bacteria; Proteobacteria; Gammaproteobacteria; Xanthomonadales; Xanthomonadaceae; Xanthomonas.	Xanthomonadales	Gammaproteobacteria
GCF_001022195	0	1	1	1	1	1	1	1	1	1	2	3	Klebsiella oxytoca	571	Bacteria; Proteobacteria; Gammaproteobacteria; Enterobacterales; Enterobacteriaceae; Klebsiella.	Enterobacterales	Gammaproteobacteria
GCF_001026985	1	0	1	1	1	1	1	1	1	1	2	3	Pragia fontium	82985	Bacteria; Proteobacteria; Gammaproteobacteria; Enterobacterales; Budviciaceae; Pragia.	Enterobacterales	Gammaproteobacteria
GCF_001028625	0	0	0	0	1	1	1	0	0	0	0	2	Altererythrobacter marensis	543877	Bacteria; Proteobacteria; Alphaproteobacteria; Sphingomonadales; Erythrobacteraceae; Altererythrobacter.	Sphingomonadales	Alphaproteobacteria
GCF_001028705	0	0	0	0	1	1	1	0	0	0	0	2	Croceicoccus naphthovorans	1348774	Bacteria; Proteobacteria; Alphaproteobacteria; Sphingomonadales; Erythrobacteraceae; Croceicoccus.	Sphingomonadales	Alphaproteobacteria
GCF_001040945	0	0	0	0	1	2	1	0	0	0	0	3	Herbaspirillum seropedicae	964	Bacteria; Proteobacteria; Betaproteobacteria; Burkholderiales; Oxalobacteraceae; Herbaspirillum.	Burkholderiales	Betaproteobacteria
GCF_001043175	1	0	1	1	2	1	1	1	1	1	1	4	Marinobacter psychrophilus	330734	Bacteria; Proteobacteria; Gammaproteobacteria; Alteromonadales; Alteromonadaceae; Marinobacter.	Alteromonadales	Gammaproteobacteria
GCF_001046955	0	0	0	0	1	1	1	0	0	0	0	1	Marinovum algicola DG 898	988812	Bacteria; Proteobacteria; Alphaproteobacteria; Rhodobacterales; Rhodobacteraceae; Marinovum.	Rhodobacterales	Alphaproteobacteria
GCF_001051995	0	1	1	1	1	2	1	1	1	1	2	3	Thauera humireducens	1134435	Bacteria; Proteobacteria; Betaproteobacteria; Rhodocyclales; Zoogloeaceae; Thauera.	Rhodocyclales	Betaproteobacteria
GCF_001077715	0	0	0	0	1	1	1	0	0	0	0	3	Coxiella-like endosymbiont	1592897	Bacteria; Proteobacteria; Gammaproteobacteria; Legionellales; Coxiellaceae.	Legionellales	Gammaproteobacteria
GCF_001077815	0	0	0	0	1	1	1	0	0	0	0	2	Erythrobacter atlanticus	1648404	Bacteria; Proteobacteria; Alphaproteobacteria; Sphingomonadales; Erythrobacteraceae; Erythrobacter.	Sphingomonadales	Alphaproteobacteria
GCF_001078275	0	0	0	0	1	2	1	0	0	0	0	3	Bordetella hinzii	103855	Bacteria; Proteobacteria; Betaproteobacteria; Burkholderiales; Alcaligenaceae; Bordetella.	Burkholderiales	Betaproteobacteria
GCF_001187785	0	0	0	0	1	1	1	0	0	0	0	3	Wenzhouxiangella marina	1579979	Bacteria; Proteobacteria; Gammaproteobacteria; Chromatiales; Wenzhouxiangellaceae; Wenzhouxiangella.	Chromatiales	Gammaproteobacteria
GCF_001187845	0	0	0	0	1	2	1	0	0	0	0	2	Octadecabacter temperatus	1458307	Bacteria; Proteobacteria; Alphaproteobacteria; Rhodobacterales; Rhodobacteraceae; Octadecabacter.	Rhodobacterales	Alphaproteobacteria
GCF_001267175	0	1	1	1	1	1	1	1	1	1	2	3	Oblitimonas alkaliphila	1697053	Bacteria; Proteobacteria; Gammaproteobacteria; Pseudomonadales; Pseudomonadaceae; Oblitimonas.	Pseudomonadales	Gammaproteobacteria
GCF_001267925	0	0	0	0	2	2	1	0	0	0	0	3	Herbaspirillum hiltneri N3	1262470	Bacteria; Proteobacteria; Betaproteobacteria; Burkholderiales; Oxalobacteraceae; Herbaspirillum.	Burkholderiales	Betaproteobacteria
GCF_001273795	0	0	0	0	1	1	1	0	0	0	0	2	Rickettsia amblyommatis	33989	Bacteria; Proteobacteria; Alphaproteobacteria; Rickettsiales; Rickettsiaceae; Rickettsieae; Rickettsia; spotted fever group.	Rickettsiales	Alphaproteobacteria
GCF_001280225	0	0	0	0	0	0	0	0	0	0	0	0	Buchnera aphidicola (Aphis glycines)	1265350	Bacteria; Proteobacteria; Gammaproteobacteria; Enterobacterales; Erwiniaceae; Buchnera.	Enterobacterales	Gammaproteobacteria
GCF_001281405	0	0	0	0	0	1	1	0	0	0	0	2	Bartonella ancashensis	1318743	Bacteria; Proteobacteria; Alphaproteobacteria; Rhizobiales; Bartonellaceae; Bartonella.	Rhizobiales	Alphaproteobacteria
GCF_001281465	0	0	0	0	0	2	1	0	0	0	0	3	Cupriavidus gilardii CR3	1267562	Bacteria; Proteobacteria; Betaproteobacteria; Burkholderiales; Burkholderiaceae; Cupriavidus.	Burkholderiales	Betaproteobacteria
GCF_001281485	0	0	0	0	1	1	1	0	0	0	0	2	Altererythrobacter epoxidivorans	361183	Bacteria; Proteobacteria; Alphaproteobacteria; Sphingomonadales; Erythrobacteraceae; Altererythrobacter.	Sphingomonadales	Alphaproteobacteria
GCF_001298525	0	0	0	0	1	1	1	0	0	0	0	3	Psychrobacter urativorans	45610	Bacteria; Proteobacteria; Gammaproteobacteria; Pseudomonadales; Moraxellaceae; Psychrobacter.	Pseudomonadales	Gammaproteobacteria
GCF_001305575	0	0	0	0	1	1	1	0	0	0	0	3	Beggiatoa leptomitoformis	288004	Bacteria; Proteobacteria; Gammaproteobacteria; Thiotrichales; Thiotrichaceae; Beggiatoa.	Thiotrichales	Gammaproteobacteria
GCF_001305595	0	1	1	1	1	1	1	1	1	1	0	2	Azospirillum thiophilum	528244	Bacteria; Proteobacteria; Alphaproteobacteria; Rhodospirillales; Rhodospirillaceae; Azospirillum.	Rhodospirillales	Alphaproteobacteria
GCF_001307195	0	0	0	0	1	1	1	0	0	0	1	3	Acinetobacter equi	1324350	Bacteria; Proteobacteria; Gammaproteobacteria; Pseudomonadales; Moraxellaceae; Acinetobacter.	Pseudomonadales	Gammaproteobacteria
GCF_001308265	0	0	0	0	1	1	1	0	0	0	0	2	Celeribacter marinus	1397108	Bacteria; Proteobacteria; Alphaproteobacteria; Rhodobacterales; Rhodobacteraceae; Celeribacter.	Rhodobacterales	Alphaproteobacteria
GCF_001314305	1	0	1	1	1	1	1	1	1	1	0	4	Stenotrophomonas acidaminiphila	128780	Bacteria; Proteobacteria; Gammaproteobacteria; Xanthomonadales; Xanthomonadaceae; Stenotrophomonas.	Xanthomonadales	Gammaproteobacteria
GCF_001314325	0	0	0	0	1	1	1	0	0	0	0	2	Sphingopyxis macrogoltabida	33050	Bacteria; Proteobacteria; Alphaproteobacteria; Sphingomonadales; Sphingomonadaceae; Sphingopyxis.	Sphingomonadales	Alphaproteobacteria
GCF_001315015	0	0	0	0	1	1	1	0	0	0	0	3	Azospirillum brasilense	192	Bacteria; Proteobacteria; Alphaproteobacteria; Rhodospirillales; Rhodospirillaceae; Azospirillum.	Rhodospirillales	Alphaproteobacteria
GCF_001402875	0	1	1	1	1	2	1	1	1	1	0	2	Blastochloris viridis	1079	Bacteria; Proteobacteria; Alphaproteobacteria; Rhizobiales; Hyphomicrobiaceae; Blastochloris.	Rhizobiales	Alphaproteobacteria
GCF_001411495	0	0	0	0	1	2	1	0	0	0	0	3	Burkholderia cepacia ATCC 25416	983594	Bacteria; Proteobacteria; Betaproteobacteria; Burkholderiales; Burkholderiaceae; Burkholderia; Burkholderia cepacia complex.	Burkholderiales	Betaproteobacteria
GCF_001414055	0	0	0	0	1	1	1	0	0	0	0	2	Caulobacter henricii	69395	Bacteria; Proteobacteria; Alphaproteobacteria; Caulobacterales; Caulobacteraceae; Caulobacter.	Caulobacterales	Alphaproteobacteria
GCF_001420915	1	0	1	1	2	1	1	1	1	1	1	2	Agarivorans gilvus	680279	Bacteria; Proteobacteria; Gammaproteobacteria; Alteromonadales; Alteromonadaceae; Agarivorans.	Alteromonadales	Gammaproteobacteria
GCF_001431725	0	0	0	0	1	1	1	0	0	0	1	4	Halomonas huangheensis	1178482	Bacteria; Proteobacteria; Gammaproteobacteria; Oceanospirillales; Halomonadaceae; Halomonas.	Oceanospirillales	Gammaproteobacteria
GCF_001442535	0	0	0	0	1	1	1	0	0	0	0	2	Lysobacter antibioticus	84531	Bacteria; Proteobacteria; Gammaproteobacteria; Xanthomonadales; Xanthomonadaceae; Lysobacter.	Xanthomonadales	Gammaproteobacteria
GCF_001442785	0	0	0	0	1	1	1	0	0	0	0	3	Lysobacter capsici	435897	Bacteria; Proteobacteria; Gammaproteobacteria; Xanthomonadales; Xanthomonadaceae; Lysobacter.	Xanthomonadales	Gammaproteobacteria
GCF_001444405	0	0	0	0	2	1	1	0	0	0	1	3	Pseudoalteromonas phenolica	161398	Bacteria; Proteobacteria; Gammaproteobacteria; Alteromonadales; Pseudoalteromonadaceae; Pseudoalteromonas.	Alteromonadales	Gammaproteobacteria
GCF_001444425	0	0	0	0	2	1	1	0	0	0	0	3	Pseudohongiella spirulinae	1249552	Bacteria; Proteobacteria; Gammaproteobacteria; Pseudohongiella.	Pseudohongiella	Gammaproteobacteria
GCF_001447335	0	1	1	1	1	1	1	1	1	1	2	3	Aeromonas schubertii	652	Bacteria; Proteobacteria; Gammaproteobacteria; Aeromonadales; Aeromonadaceae; Aeromonas.	Aeromonadales	Gammaproteobacteria
GCF_001455205	0	0	0	0	2	2	1	0	0	0	1	3	Nitrosomonas ureae	44577	Bacteria; Proteobacteria; Betaproteobacteria; Nitrosomonadales; Nitrosomonadaceae; Nitrosomonas.	Nitrosomonadales	Betaproteobacteria
GCF_001456115	0	0	0	0	1	1	1	0	0	0	0	2	Sphingobium baderi	1332080	Bacteria; Proteobacteria; Alphaproteobacteria; Sphingomonadales; Sphingomonadaceae; Sphingobium.	Sphingomonadales	Alphaproteobacteria
GCF_001457475	0	1	1	1	1	2	1	1	1	1	0	3	Achromobacter xylosoxidans	85698	Bacteria; Proteobacteria; Betaproteobacteria; Burkholderiales; Alcaligenaceae; Achromobacter.	Burkholderiales	Betaproteobacteria
GCF_001465295	0	0	0	0	1	1	1	0	0	0	2	3	Pseudoalteromonas translucida KMM 520	1315283	Bacteria; Proteobacteria; Gammaproteobacteria; Alteromonadales; Pseudoalteromonadaceae; Pseudoalteromonas.	Alteromonadales	Gammaproteobacteria
GCF_001466725	0	1	1	1	2	1	1	1	1	1	1	4	Lacimicrobium alkaliphilum	1526571	Bacteria; Proteobacteria; Gammaproteobacteria; Alteromonadales; Alteromonadaceae; Lacimicrobium.	Alteromonadales	Gammaproteobacteria
GCF_001482385	0	0	0	0	1	1	1	0	0	0	1	3	Pseudoalteromonas rubra	43658	Bacteria; Proteobacteria; Gammaproteobacteria; Alteromonadales; Pseudoalteromonadaceae; Pseudoalteromonas.	Alteromonadales	Gammaproteobacteria
GCF_001483865	0	0	0	0	1	2	1	0	0	0	0	3	Roseateles depolymerans	76731	Bacteria; Proteobacteria; Betaproteobacteria; Burkholderiales; Roseateles.	Burkholderiales	Betaproteobacteria
GCF_001484065	1	0	1	1	1	1	1	1	1	1	0	2	Pannonibacter phragmitetus	121719	Bacteria; Proteobacteria; Alphaproteobacteria; Rhodobacterales; Rhodobacteraceae; Pannonibacter.	Rhodobacterales	Alphaproteobacteria
GCF_001484935	0	0	0	0	1	1	1	0	0	0	1	3	Acinetobacter johnsonii XBB1	1242245	Bacteria; Proteobacteria; Gammaproteobacteria; Pseudomonadales; Moraxellaceae; Acinetobacter.	Pseudomonadales	Gammaproteobacteria
GCF_001499615	0	0	0	0	1	1	1	0	0	0	0	2	Acetobacter senegalensis	446692	Bacteria; Proteobacteria; Alphaproteobacteria; Rhodospirillales; Acetobacteraceae; Acetobacter.	Rhodospirillales	Alphaproteobacteria
GCF_001517405	1	0	1	1	1	1	1	1	1	1	1	3	Erwinia gerundensis	1619313	Bacteria; Proteobacteria; Gammaproteobacteria; Enterobacterales; Erwiniaceae; Erwinia.	Enterobacterales	Gammaproteobacteria
GCF_001534665	0	0	0	0	1	1	1	0	0	0	1	3	Arsenophonus symbiont of Lipoptena fortisetosa	634113	Bacteria; Proteobacteria; Gammaproteobacteria; Enterobacterales; Morganellaceae; Arsenophonus.	Enterobacterales	Gammaproteobacteria
GCF_001534745	0	0	0	0	1	1	1	0	0	0	2	3	Pseudomonas monteilii	76759	Bacteria; Proteobacteria; Gammaproteobacteria; Pseudomonadales; Pseudomonadaceae; Pseudomonas.	Pseudomonadales	Gammaproteobacteria
GCF_001545155	0	1	1	1	1	1	1	1	1	1	1	3	Halomonas chromatireducens	507626	Bacteria; Proteobacteria; Gammaproteobacteria; Oceanospirillales; Halomonadaceae; Halomonas.	Oceanospirillales	Gammaproteobacteria
GCF_001547755	0	0	0	0	1	1	1	0	0	0	0	2	endosymbiont of Bathymodiolus septemdierum str. Myojin knoll	1303921	Bacteria; Proteobacteria; Gammaproteobacteria; sulfur-oxidizing symbionts.	Unclassified	Gammaproteobacteria
GCF_001547935	0	1	1	1	1	1	1	1	1	1	1	3	Vibrio tritonius	1435069	Bacteria; Proteobacteria; Gammaproteobacteria; Vibrionales; Vibrionaceae; Vibrio.	Vibrionales	Gammaproteobacteria
GCF_001547995	0	0	0	0	1	1	1	0	0	0	0	2	Asaia bogorensis NBRC 16594	1231624	Bacteria; Proteobacteria; Alphaproteobacteria; Rhodospirillales; Acetobacteraceae; Asaia.	Rhodospirillales	Alphaproteobacteria
GCF_001548015	0	0	0	0	1	1	1	0	0	0	0	2	Methylobacterium aquaticum	270351	Bacteria; Proteobacteria; Alphaproteobacteria; Rhizobiales; Methylobacteriaceae; Methylobacterium.	Rhizobiales	Alphaproteobacteria
GCF_001553955	0	0	0	0	1	1	1	0	0	0	1	3	Moraxella osloensis	34062	Bacteria; Proteobacteria; Gammaproteobacteria; Pseudomonadales; Moraxellaceae; Moraxella.	Pseudomonadales	Gammaproteobacteria
GCF_001558255	1	0	1	1	2	1	1	1	1	1	1	3	Grimontia hollisae	673	Bacteria; Proteobacteria; Gammaproteobacteria; Vibrionales; Vibrionaceae; Grimontia.	Vibrionales	Gammaproteobacteria
GCF_001558415	0	1	1	1	2	1	1	1	1	1	1	3	Vibrio fluvialis	676	Bacteria; Proteobacteria; Gammaproteobacteria; Vibrionales; Vibrionaceae; Vibrio.	Vibrionales	Gammaproteobacteria
GCF_001559015	0	1	1	1	1	1	1	1	1	1	0	2	Sphingopyxis granuli	267128	Bacteria; Proteobacteria; Alphaproteobacteria; Sphingomonadales; Sphingomonadaceae; Sphingopyxis.	Sphingomonadales	Alphaproteobacteria
GCF_001562115	0	0	0	0	2	1	2	0	0	0	0	3	Alteromonas stellipolaris	233316	Bacteria; Proteobacteria; Gammaproteobacteria; Alteromonadales; Alteromonadaceae; Alteromonas.	Alteromonadales	Gammaproteobacteria
GCF_001572725	0	1	1	1	1	1	1	1	1	1	1	3	Serratia rubidaea	61652	Bacteria; Proteobacteria; Gammaproteobacteria; Enterobacterales; Yersiniaceae; Serratia.	Enterobacterales	Gammaproteobacteria
GCF_001579945	0	1	1	1	1	1	1	1	1	1	0	4	Steroidobacter denitrificans	465721	Bacteria; Proteobacteria; Gammaproteobacteria; Nevskiales; Sinobacteraceae; Steroidobacter.	Nevskiales	Gammaproteobacteria
GCF_001580455	1	0	1	1	1	1	1	1	1	1	0	2	Ramlibacter tataouinensis	94132	Bacteria; Proteobacteria; Betaproteobacteria; Burkholderiales; Comamonadaceae; Ramlibacter.	Burkholderiales	Betaproteobacteria
GCF_001584185	0	0	0	0	1	2	1	0	0	0	0	4	Collimonas pratensis	279113	Bacteria; Proteobacteria; Betaproteobacteria; Burkholderiales; Oxalobacteraceae; Collimonas.	Burkholderiales	Betaproteobacteria
GCF_001586165	0	1	1	1	1	1	1	1	1	1	2	3	Obesumbacterium proteus	82983	Bacteria; Proteobacteria; Gammaproteobacteria; Enterobacterales; Hafniaceae; Obesumbacterium.	Enterobacterales	Gammaproteobacteria
GCF_001586255	0	0	0	0	2	1	1	0	0	0	1	3	Zhongshania aliphaticivorans	1470434	Bacteria; Proteobacteria; Gammaproteobacteria; Cellvibrionales; Spongiibacteraceae; Zhongshania.	Cellvibrionales	Gammaproteobacteria
GCF_001594265	0	0	0	0	0	0	0	0	0	0	1	0	Aggregatibacter actinomycetemcomitans	714	Bacteria; Proteobacteria; Gammaproteobacteria; Pasteurellales; Pasteurellaceae; Aggregatibacter.	Pasteurellales	Gammaproteobacteria
GCF_001597285	0	0	0	0	2	1	1	0	0	0	2	4	Pseudomonas alcaligenes	43263	Bacteria; Proteobacteria; Gammaproteobacteria; Pseudomonadales; Pseudomonadaceae; Pseudomonas.	Pseudomonadales	Gammaproteobacteria
GCF_001605015	0	1	1	1	1	1	1	1	1	1	0	2	Aminobacter aminovorans	83263	Bacteria; Proteobacteria; Alphaproteobacteria; Rhizobiales; Phyllobacteriaceae; Aminobacter.	Rhizobiales	Alphaproteobacteria
GCF_001606025	0	0	0	0	1	1	1	0	0	0	0	3	Psychrobacter alimentarius	261164	Bacteria; Proteobacteria; Gammaproteobacteria; Pseudomonadales; Moraxellaceae; Psychrobacter.	Pseudomonadales	Gammaproteobacteria
GCF_001610975	0	0	0	0	1	1	1	0	0	0	0	3	Sphingopyxis terrae subsp. terrae NBRC 15098	1219058	Bacteria; Proteobacteria; Alphaproteobacteria; Sphingomonadales; Sphingomonadaceae; Sphingopyxis.	Sphingomonadales	Alphaproteobacteria
GCF_001611975	0	0	0	0	1	1	1	0	0	0	0	2	Haematospirillum jordaniae	1549855	Bacteria; Proteobacteria; Alphaproteobacteria; Rhodospirillales; Rhodospirillaceae; Haematospirillum.	Rhodospirillales	Alphaproteobacteria
GCF_001617625	0	1	1	1	2	1	1	1	1	1	1	3	Microbulbifer thermotolerans	252514	Bacteria; Proteobacteria; Gammaproteobacteria; Cellvibrionales; Microbulbiferaceae; Microbulbifer.	Cellvibrionales	Gammaproteobacteria
GCF_001620265	0	0	0	0	1	1	1	0	0	0	0	1	Defluviimonas alba	1335048	Bacteria; Proteobacteria; Alphaproteobacteria; Rhodobacterales; Rhodobacteraceae; Defluviimonas.	Rhodobacterales	Alphaproteobacteria
GCF_001632775	0	0	0	0	2	1	1	0	0	0	0	4	Dokdonella koreensis DS-123	1300342	Bacteria; Proteobacteria; Gammaproteobacteria; Xanthomonadales; Rhodanobacteraceae; Dokdonella.	Xanthomonadales	Gammaproteobacteria
GCF_001633165	0	1	1	1	1	1	1	1	1	1	0	2	Rhodovulum sulfidophilum DSM 1374	1188256	Bacteria; Proteobacteria; Alphaproteobacteria; Rhodobacterales; Rhodobacteraceae; Rhodovulum.	Rhodobacterales	Alphaproteobacteria
GCF_001636015	0	0	0	0	1	1	1	0	0	0	1	3	Moraxella ovis	29433	Bacteria; Proteobacteria; Gammaproteobacteria; Pseudomonadales; Moraxellaceae; Moraxella.	Pseudomonadales	Gammaproteobacteria
GCF_001641285	0	0	0	0	2	1	1	0	0	0	0	5	Dyella thiooxydans	445710	Bacteria; Proteobacteria; Gammaproteobacteria; Xanthomonadales; Rhodanobacteraceae; Dyella.	Xanthomonadales	Gammaproteobacteria
GCF_001644705	1	0	1	1	1	1	1	1	1	1	1	3	Dickeya solani IPO 2222	1225786	Bacteria; Proteobacteria; Gammaproteobacteria; Enterobacterales; Pectobacteriaceae; Dickeya.	Enterobacterales	Gammaproteobacteria
GCF_001648115	0	0	0	0	0	0	0	0	0	0	0	0	Buchnera aphidicola (Schlechtendalia chinensis)	118110	Bacteria; Proteobacteria; Gammaproteobacteria; Enterobacterales; Erwiniaceae; Buchnera.	Enterobacterales	Gammaproteobacteria
GCF_001648175	0	0	0	0	1	1	1	0	0	0	0	4	Halotalea alkalilenta	376489	Bacteria; Proteobacteria; Gammaproteobacteria; Oceanospirillales; Halomonadaceae; Halotalea.	Oceanospirillales	Gammaproteobacteria
GCF_001652485	1	0	1	1	1	1	1	1	1	1	0	2	Ochrobactrum pseudogrignonense	419475	Bacteria; Proteobacteria; Alphaproteobacteria; Rhizobiales; Brucellaceae; Ochrobactrum.	Rhizobiales	Alphaproteobacteria
GCF_001653955	0	0	0	0	1	1	1	0	0	0	1	3	Francisella persica ATCC VR-331	1086726	Bacteria; Proteobacteria; Gammaproteobacteria; Thiotrichales; Francisellaceae; Francisella.	Thiotrichales	Gammaproteobacteria
GCF_001654435	0	1	1	1	2	1	1	1	1	1	2	4	Pseudomonas citronellolis	53408	Bacteria; Proteobacteria; Gammaproteobacteria; Pseudomonadales; Pseudomonadaceae; Pseudomonas.	Pseudomonadales	Gammaproteobacteria
GCF_001661675	0	0	0	0	1	1	1	0	0	0	0	2	Croceicoccus marinus	450378	Bacteria; Proteobacteria; Alphaproteobacteria; Sphingomonadales; Erythrobacteraceae; Croceicoccus.	Sphingomonadales	Alphaproteobacteria
GCF_001663155	0	0	0	0	1	1	1	0	0	0	0	2	Altererythrobacter ishigakiensis	476157	Bacteria; Proteobacteria; Alphaproteobacteria; Sphingomonadales; Erythrobacteraceae; Altererythrobacter.	Sphingomonadales	Alphaproteobacteria
GCF_001663175	0	0	0	0	1	1	1	0	0	0	0	2	Porphyrobacter neustonensis	1112	Bacteria; Proteobacteria; Alphaproteobacteria; Sphingomonadales; Erythrobacteraceae; Porphyrobacter.	Sphingomonadales	Alphaproteobacteria
GCF_001676705	0	0	0	0	1	2	1	0	0	0	0	3	Bordetella bronchialis	463025	Bacteria; Proteobacteria; Betaproteobacteria; Burkholderiales; Alcaligenaceae; Bordetella.	Burkholderiales	Betaproteobacteria
GCF_001677275	0	1	1	1	2	1	1	1	1	1	2	3	Vibrio breoganii	553239	Bacteria; Proteobacteria; Gammaproteobacteria; Vibrionales; Vibrionaceae; Vibrio.	Vibrionales	Gammaproteobacteria
GCF_001677435	0	0	0	0	2	1	1	0	0	0	0	3	Woeseia oceani	1548547	Bacteria; Proteobacteria; Gammaproteobacteria; Chromatiales; Woeseiaceae; Woeseia.	Chromatiales	Gammaproteobacteria
GCF_001678945	0	0	0	0	1	1	1	0	0	0	0	2	Phaeobacter gallaeciensis	60890	Bacteria; Proteobacteria; Alphaproteobacteria; Rhodobacterales; Rhodobacteraceae; Phaeobacter.	Rhodobacterales	Alphaproteobacteria
GCF_001682385	0	1	1	1	1	3	1	1	1	1	2	3	Azoarcus olearius	418699	Bacteria; Proteobacteria; Betaproteobacteria; Rhodocyclales; Zoogloeaceae; Azoarcus.	Rhodocyclales	Betaproteobacteria
GCF_001685465	0	1	1	1	2	1	1	1	1	1	1	3	Vibrio scophthalmi	45658	Bacteria; Proteobacteria; Gammaproteobacteria; Vibrionales; Vibrionaceae; Vibrio.	Vibrionales	Gammaproteobacteria
GCF_001687545	0	0	0	0	1	1	1	0	0	0	0	2	Altererythrobacter namhicola	645517	Bacteria; Proteobacteria; Alphaproteobacteria; Sphingomonadales; Erythrobacteraceae; Altererythrobacter.	Sphingomonadales	Alphaproteobacteria
GCF_001693385	0	0	0	0	1	1	1	0	0	0	0	2	Bradyrhizobium icense	1274631	Bacteria; Proteobacteria; Alphaproteobacteria; Rhizobiales; Bradyrhizobiaceae; Bradyrhizobium.	Rhizobiales	Alphaproteobacteria
GCF_001697225	0	0	0	0	2	1	1	0	0	0	0	3	Immundisolibacter cernigliae	1810504	Bacteria; Proteobacteria; Gammaproteobacteria; Immundisolibacterales; Immundisolibacteraceae; Immundisolibacter.	Immundisolibacterales	Gammaproteobacteria
GCF_001698205	0	0	0	0	1	1	1	0	0	0	0	2	Altererythrobacter dongtanensis	692370	Bacteria; Proteobacteria; Alphaproteobacteria; Sphingomonadales; Erythrobacteraceae; Altererythrobacter.	Sphingomonadales	Alphaproteobacteria
GCF_001700895	0	0	0	0	0	0	0	0	0	0	0	0	Buchnera aphidicola (Diuraphis noxia)	118101	Bacteria; Proteobacteria; Gammaproteobacteria; Enterobacterales; Erwiniaceae; Buchnera.	Enterobacterales	Gammaproteobacteria
GCF_001700965	0	0	0	0	1	1	1	0	0	0	0	4	Stenotrophomonas nitritireducens	83617	Bacteria; Proteobacteria; Gammaproteobacteria; Xanthomonadales; Xanthomonadaceae; Stenotrophomonas.	Xanthomonadales	Gammaproteobacteria
GCF_001704115	0	0	0	0	1	1	1	0	0	0	0	3	Acinetobacter larvae	1789224	Bacteria; Proteobacteria; Gammaproteobacteria; Pseudomonadales; Moraxellaceae; Acinetobacter.	Pseudomonadales	Gammaproteobacteria
GCF_001704155	0	0	0	0	1	1	1	0	0	0	0	4	Stenotrophomonas rhizophila	216778	Bacteria; Proteobacteria; Gammaproteobacteria; Xanthomonadales; Xanthomonadaceae; Stenotrophomonas.	Xanthomonadales	Gammaproteobacteria
GCF_001704615	0	0	0	0	1	1	1	0	0	0	1	3	Acinetobacter defluvii	1871111	Bacteria; Proteobacteria; Gammaproteobacteria; Pseudomonadales; Moraxellaceae; Acinetobacter.	Pseudomonadales	Gammaproteobacteria
GCF_001705565	0	0	0	0	1	1	1	0	0	0	0	3	Xanthomonas fragariae	48664	Bacteria; Proteobacteria; Gammaproteobacteria; Xanthomonadales; Xanthomonadaceae; Xanthomonas.	Xanthomonadales	Gammaproteobacteria
GCF_001708405	1	0	1	1	2	1	1	1	1	1	1	3	Kangiella sediminilitoris	1144748	Bacteria; Proteobacteria; Gammaproteobacteria; Oceanospirillales; Kangiellaceae; Kangiella.	Oceanospirillales	Gammaproteobacteria
GCF_001709315	0	1	1	1	1	1	1	1	1	1	1	3	Pantoea agglomerans	549	Bacteria; Proteobacteria; Gammaproteobacteria; Enterobacterales; Erwiniaceae; Pantoea; Pantoea agglomerans group.	Enterobacterales	Gammaproteobacteria
GCF_001717955	0	0	0	0	1	1	1	0	0	0	0	2	Sphingomonas panacis	1560345	Bacteria; Proteobacteria; Alphaproteobacteria; Sphingomonadales; Sphingomonadaceae; Sphingomonas.	Sphingomonadales	Alphaproteobacteria
GCF_001719165	0	0	0	0	1	1	1	0	0	0	0	2	Erythrobacter litoralis	39960	Bacteria; Proteobacteria; Alphaproteobacteria; Sphingomonadales; Erythrobacteraceae; Erythrobacter.	Sphingomonadales	Alphaproteobacteria
GCF_001720485	0	0	0	0	1	1	1	0	0	0	0	3	Cobetia marina	28258	Bacteria; Proteobacteria; Gammaproteobacteria; Oceanospirillales; Halomonadaceae; Cobetia.	Oceanospirillales	Gammaproteobacteria
GCF_001721185	0	0	0	0	1	1	1	0	0	0	1	3	Xenorhabdus hominickii	351679	Bacteria; Proteobacteria; Gammaproteobacteria; Enterobacterales; Morganellaceae; Xenorhabdus.	Enterobacterales	Gammaproteobacteria
GCF_001729725	0	1	1	1	1	1	1	1	1	1	2	3	Enterobacter hormaechei subsp. steigerwaltii	299766	Bacteria; Proteobacteria; Gammaproteobacteria; Enterobacterales; Enterobacteriaceae; Enterobacter; Enterobacter cloacae complex.	Enterobacterales	Gammaproteobacteria
GCF_001741865	0	0	0	0	1	1	1	0	0	0	0	3	Bosea vaviloviae	1526658	Bacteria; Proteobacteria; Alphaproteobacteria; Rhizobiales; Bradyrhizobiaceae; Bosea.	Rhizobiales	Alphaproteobacteria
GCF_001742225	0	0	0	0	1	1	1	0	0	0	0	2	Novosphingobium resinovorum	158500	Bacteria; Proteobacteria; Alphaproteobacteria; Sphingomonadales; Sphingomonadaceae; Novosphingobium.	Sphingomonadales	Alphaproteobacteria
GCF_001750165	0	0	0	0	1	1	1	0	0	0	1	4	Pseudoalteromonas luteoviolacea	43657	Bacteria; Proteobacteria; Gammaproteobacteria; Alteromonadales; Pseudoalteromonadaceae; Pseudoalteromonas.	Alteromonadales	Gammaproteobacteria
GCF_001753245	0	1	1	1	0	1	1	1	1	1	0	3	Acidihalobacter prosperus	160660	Bacteria; Proteobacteria; Gammaproteobacteria; Chromatiales; Ectothiorhodospiraceae; Acidihalobacter.	Chromatiales	Gammaproteobacteria
GCF_001761345	0	0	0	0	1	1	1	0	0	0	0	2	Sphingomonas melonis TY	621456	Bacteria; Proteobacteria; Alphaproteobacteria; Sphingomonadales; Sphingomonadaceae; Sphingomonas.	Sphingomonadales	Alphaproteobacteria
GCF_001766235	0	0	0	0	1	1	1	0	0	0	0	2	Acetobacter pasteurianus subsp. ascendens	481146	Bacteria; Proteobacteria; Alphaproteobacteria; Rhodospirillales; Acetobacteraceae; Acetobacter.	Rhodospirillales	Alphaproteobacteria
GCF_001787335	0	0	0	0	1	2	1	0	0	0	0	2	Kozakia baliensis	153496	Bacteria; Proteobacteria; Alphaproteobacteria; Rhodospirillales; Acetobacteraceae; Kozakia.	Rhodospirillales	Alphaproteobacteria
GCF_001831495	0	0	0	0	2	1	1	0	0	0	1	3	Thalassotalea crassostreae	1763536	Bacteria; Proteobacteria; Gammaproteobacteria; Alteromonadales; Colwelliaceae; Thalassotalea.	Alteromonadales	Gammaproteobacteria
GCF_001854125	0	1	1	1	2	1	1	1	1	1	1	3	Marinobacter salinus	1874317	Bacteria; Proteobacteria; Gammaproteobacteria; Alteromonadales; Alteromonadaceae; Marinobacter.	Alteromonadales	Gammaproteobacteria
GCF_001865575	0	0	0	0	1	2	1	0	0	0	0	3	Paraburkholderia sprentiae WSM5005	754502	Bacteria; Proteobacteria; Betaproteobacteria; Burkholderiales; Burkholderiaceae; Paraburkholderia.	Burkholderiales	Betaproteobacteria
GCF_001870665	0	1	1	1	1	1	2	1	1	1	0	2	Rhodobaca barguzinensis	441209	Bacteria; Proteobacteria; Alphaproteobacteria; Rhodobacterales; Rhodobacteraceae; Rhodobaca.	Rhodobacterales	Alphaproteobacteria
GCF_001886615	1	0	1	1	1	2	1	1	1	1	1	3	Halomonas aestuarii	1897729	Bacteria; Proteobacteria; Gammaproteobacteria; Oceanospirillales; Halomonadaceae; Halomonas.	Oceanospirillales	Gammaproteobacteria
GCF_001886695	0	0	0	0	1	1	1	0	0	0	0	2	Erythrobacter gangjinensis	502682	Bacteria; Proteobacteria; Alphaproteobacteria; Sphingomonadales; Erythrobacteraceae; Erythrobacter.	Sphingomonadales	Alphaproteobacteria
GCF_001888185	0	0	0	0	1	1	1	0	0	0	0	2	Phaeobacter porticola	1844006	Bacteria; Proteobacteria; Alphaproteobacteria; Rhodobacterales; Rhodobacteraceae; Phaeobacter.	Rhodobacterales	Alphaproteobacteria
GCF_001908775	0	0	0	0	1	1	1	0	0	0	0	4	Xanthomonas gardneri	90270	Bacteria; Proteobacteria; Gammaproteobacteria; Xanthomonadales; Xanthomonadaceae; Xanthomonas.	Xanthomonadales	Gammaproteobacteria
GCF_001913135	0	0	0	0	1	1	1	0	0	0	1	3	Pseudomonas psychrotolerans	237610	Bacteria; Proteobacteria; Gammaproteobacteria; Pseudomonadales; Pseudomonadaceae; Pseudomonas.	Pseudomonadales	Gammaproteobacteria
GCF_001922305	1	0	1	1	1	2	1	1	1	1	2	3	Thauera chlorobenzoica	96773	Bacteria; Proteobacteria; Betaproteobacteria; Rhodocyclales; Zoogloeaceae; Thauera.	Rhodocyclales	Betaproteobacteria
GCF_001922385	0	0	0	0	1	1	1	0	0	0	0	2	Sphingomonas koreensis	93064	Bacteria; Proteobacteria; Alphaproteobacteria; Sphingomonadales; Sphingomonadaceae; Sphingomonas.	Sphingomonadales	Alphaproteobacteria
GCF_001931675	0	0	0	0	1	2	1	0	0	0	0	3	Pandoraea thiooxydans	445709	Bacteria; Proteobacteria; Betaproteobacteria; Burkholderiales; Burkholderiaceae; Pandoraea.	Burkholderiales	Betaproteobacteria
GCF_001940525	1	0	1	1	1	1	1	1	1	1	0	2	Thioclava nitratireducens	1915078	Bacteria; Proteobacteria; Alphaproteobacteria; Rhodobacterales; Rhodobacteraceae; Thioclava.	Rhodobacterales	Alphaproteobacteria
GCF_001941805	0	0	0	0	1	1	1	0	0	0	1	3	Acinetobacter junii	40215	Bacteria; Proteobacteria; Gammaproteobacteria; Pseudomonadales; Moraxellaceae; Acinetobacter.	Pseudomonadales	Gammaproteobacteria
GCF_001941825	0	0	0	0	1	2	1	0	0	0	1	3	Massilia putida	1141883	Bacteria; Proteobacteria; Betaproteobacteria; Burkholderiales; Oxalobacteraceae; Massilia.	Burkholderiales	Betaproteobacteria
GCF_001941945	0	0	0	0	1	2	1	0	0	0	0	2	Roseomonas gilardii	257708	Bacteria; Proteobacteria; Alphaproteobacteria; Rhodospirillales; Acetobacteraceae; Roseomonas.	Rhodospirillales	Alphaproteobacteria
GCF_001953055	0	0	0	0	1	1	1	0	0	0	0	2	Nitratireductor basaltis	472175	Bacteria; Proteobacteria; Alphaproteobacteria; Rhizobiales; Phyllobacteriaceae; Nitratireductor.	Rhizobiales	Alphaproteobacteria
GCF_001953075	0	1	1	1	2	1	1	1	1	1	0	2	Halioglobus pacificus	930806	Bacteria; Proteobacteria; Gammaproteobacteria; Cellvibrionales; Halieaceae; Halioglobus.	Cellvibrionales	Gammaproteobacteria
GCF_001953195	0	0	0	0	1	1	1	0	0	0	0	3	Acinetobacter soli	487316	Bacteria; Proteobacteria; Gammaproteobacteria; Pseudomonadales; Moraxellaceae; Acinetobacter.	Pseudomonadales	Gammaproteobacteria
GCF_001955715	0	0	0	0	1	1	1	0	0	0	0	2	Rhodoferax saidenbachensis	1484693	Bacteria; Proteobacteria; Betaproteobacteria; Burkholderiales; Comamonadaceae; Rhodoferax.	Burkholderiales	Betaproteobacteria
GCF_001955735	0	1	1	1	1	2	1	1	1	1	2	2	Rhodoferax antarcticus	81479	Bacteria; Proteobacteria; Betaproteobacteria; Burkholderiales; Comamonadaceae; Rhodoferax.	Burkholderiales	Betaproteobacteria
GCF_001969365	0	0	0	0	1	1	2	0	0	0	0	2	Tateyamaria omphalii	299262	Bacteria; Proteobacteria; Alphaproteobacteria; Rhodobacterales; Rhodobacteraceae; Tateyamaria.	Rhodobacterales	Alphaproteobacteria
GCF_001969385	0	0	0	0	1	1	1	0	0	0	0	2	Thiobacimonas profunda	1229727	Bacteria; Proteobacteria; Alphaproteobacteria; Rhodobacterales; Rhodobacteraceae; Thiobacimonas.	Rhodobacterales	Alphaproteobacteria
GCF_001971565	0	0	0	0	1	1	1	0	0	0	1	3	Acinetobacter schindleri	108981	Bacteria; Proteobacteria; Gammaproteobacteria; Pseudomonadales; Moraxellaceae; Acinetobacter.	Pseudomonadales	Gammaproteobacteria
GCF_001975225	0	1	1	1	1	1	1	1	1	1	1	3	Kosakonia cowanii	208223	Bacteria; Proteobacteria; Gammaproteobacteria; Enterobacterales; Enterobacteriaceae; Kosakonia.	Enterobacterales	Gammaproteobacteria
GCF_001975705	0	0	0	0	1	1	1	0	0	0	0	2	Pelagibaca abyssi	1250539	Bacteria; Proteobacteria; Alphaproteobacteria; Rhodobacterales; Rhodobacteraceae; Pelagibaca.	Rhodobacterales	Alphaproteobacteria
GCF_001983995	0	0	0	0	2	1	1	0	0	0	1	4	Halioglobus japonicus	930805	Bacteria; Proteobacteria; Gammaproteobacteria; Cellvibrionales; Halieaceae; Halioglobus.	Cellvibrionales	Gammaproteobacteria
GCF_001999245	0	1	1	1	1	1	1	1	1	1	0	2	Labrenzia aggregata	187304	Bacteria; Proteobacteria; Alphaproteobacteria; Rhodobacterales; Rhodobacteraceae; Labrenzia.	Rhodobacterales	Alphaproteobacteria
GCF_001999945	0	0	0	0	2	1	1	0	0	0	0	3	Microbulbifer agarilyticus	260552	Bacteria; Proteobacteria; Gammaproteobacteria; Cellvibrionales; Microbulbiferaceae; Microbulbifer.	Cellvibrionales	Gammaproteobacteria
GCF_002005305	1	0	1	1	2	1	2	1	1	1	3	3	Shewanella psychrophila	225848	Bacteria; Proteobacteria; Gammaproteobacteria; Alteromonadales; Shewanellaceae; Shewanella.	Alteromonadales	Gammaproteobacteria
GCF_002005365	0	0	0	0	0	2	1	0	0	0	0	3	Paenalcaligenes hominis	643674	Bacteria; Proteobacteria; Betaproteobacteria; Burkholderiales; Alcaligenaceae; Paenalcaligenes.	Burkholderiales	Betaproteobacteria
GCF_002005445	0	0	0	0	1	1	1	0	0	0	0	2	Acetobacter aceti	435	Bacteria; Proteobacteria; Alphaproteobacteria; Rhodospirillales; Acetobacteraceae; Acetobacter; Acetobacter subgen. Acetobacter.	Rhodospirillales	Alphaproteobacteria
GCF_002005465	0	0	0	0	1	2	1	0	0	0	0	2	Neoasaia chiangmaiensis	320497	Bacteria; Proteobacteria; Alphaproteobacteria; Rhodospirillales; Acetobacteraceae; Neoasaia.	Rhodospirillales	Alphaproteobacteria
GCF_002006565	0	0	0	0	1	2	1	0	0	0	0	1	Acetobacter persici	1076596	Bacteria; Proteobacteria; Alphaproteobacteria; Rhodospirillales; Acetobacteraceae; Acetobacter.	Rhodospirillales	Alphaproteobacteria
GCF_002007565	0	0	0	0	1	1	1	0	0	0	1	2	Bartonella apis	1686310	Bacteria; Proteobacteria; Alphaproteobacteria; Rhizobiales; Bartonellaceae; Bartonella.	Rhizobiales	Alphaproteobacteria
GCF_002025725	0	0	0	0	1	2	1	0	0	0	0	3	Herbaspirillum frisingense	92645	Bacteria; Proteobacteria; Betaproteobacteria; Burkholderiales; Oxalobacteraceae; Herbaspirillum.	Burkholderiales	Betaproteobacteria
GCF_002028405	0	0	0	0	1	1	1	0	0	0	0	2	Thiomonas intermedia	926	Bacteria; Proteobacteria; Betaproteobacteria; Burkholderiales; Thiomonas.	Burkholderiales	Betaproteobacteria
GCF_002043005	0	0	0	0	1	1	1	0	0	0	0	2	Martelella mediterranea DSM 17316	1122214	Bacteria; Proteobacteria; Alphaproteobacteria; Rhizobiales; Aurantimonadaceae; Martelella.	Rhizobiales	Alphaproteobacteria
GCF_002056725	0	0	0	0	2	2	1	0	0	0	2	2	Comamonas kerstersii	225992	Bacteria; Proteobacteria; Betaproteobacteria; Burkholderiales; Comamonadaceae; Comamonas.	Burkholderiales	Betaproteobacteria
GCF_002073635	0	0	0	0	1	1	1	1	1	0	0	2	Paracoccus yeei	147645	Bacteria; Proteobacteria; Alphaproteobacteria; Rhodobacterales; Rhodobacteraceae; Paracoccus.	Rhodobacterales	Alphaproteobacteria
GCF_002073715	0	1	1	1	1	2	1	1	1	1	1	1	Neisseria sicca	490	Bacteria; Proteobacteria; Betaproteobacteria; Neisseriales; Neisseriaceae; Neisseria.	Neisseriales	Betaproteobacteria
GCF_002075795	1	0	1	1	2	1	1	1	1	1	2	3	Shewanella japonica	93973	Bacteria; Proteobacteria; Gammaproteobacteria; Alteromonadales; Shewanellaceae; Shewanella.	Alteromonadales	Gammaproteobacteria
GCF_002079945	0	0	0	0	1	1	1	0	0	0	0	2	Parasaccharibacter apium	1510841	Bacteria; Proteobacteria; Alphaproteobacteria; Rhodospirillales; Acetobacteraceae; Parasaccharibacter.	Rhodospirillales	Alphaproteobacteria
GCF_002080415	0	0	0	0	1	1	1	0	0	0	0	2	Roseovarius mucosus	215743	Bacteria; Proteobacteria; Alphaproteobacteria; Rhodobacterales; Rhodobacteraceae; Roseovarius.	Rhodobacterales	Alphaproteobacteria
GCF_002080435	0	0	0	0	1	1	1	0	0	0	0	2	Sphingobium herbicidovorans	76947	Bacteria; Proteobacteria; Alphaproteobacteria; Sphingomonadales; Sphingomonadaceae; Sphingobium.	Sphingomonadales	Alphaproteobacteria
GCF_002101395	1	0	1	1	1	1	1	1	1	1	1	3	Pantoea alhagi	1891675	Bacteria; Proteobacteria; Gammaproteobacteria; Enterobacterales; Erwiniaceae; Pantoea.	Enterobacterales	Gammaproteobacteria
GCF_002105555	0	0	0	0	1	1	1	0	0	0	0	2	Paracoccus contaminans	1945662	Bacteria; Proteobacteria; Alphaproteobacteria; Rhodobacterales; Rhodobacteraceae; Paracoccus.	Rhodobacterales	Alphaproteobacteria
GCF_002116905	0	0	0	0	1	2	1	0	0	0	0	4	Rhizobacter gummiphilus	946333	Bacteria; Proteobacteria; Betaproteobacteria; Burkholderiales; Rhizobacter.	Burkholderiales	Betaproteobacteria
GCF_002117105	0	0	0	0	1	1	1	0	0	0	0	2	Oceanicoccus sagamiensis	716816	Bacteria; Proteobacteria; Gammaproteobacteria; Cellvibrionales; Spongiibacteraceae; Oceanicoccus.	Cellvibrionales	Gammaproteobacteria
GCF_002117405	0	0	0	0	1	1	1	0	0	0	0	1	Methylocystis bryophila	655015	Bacteria; Proteobacteria; Alphaproteobacteria; Rhizobiales; Methylocystaceae; Methylocystis.	Rhizobiales	Alphaproteobacteria
GCF_002117445	0	0	0	0	1	1	1	0	0	0	0	2	Ketogulonicigenium robustum	92947	Bacteria; Proteobacteria; Alphaproteobacteria; Rhodobacterales; Rhodobacteraceae; Ketogulonicigenium.	Rhodobacterales	Alphaproteobacteria
GCF_002119665	0	0	0	0	1	1	1	0	0	0	0	3	Bordetella genomosp. 13	463040	Bacteria; Proteobacteria; Betaproteobacteria; Burkholderiales; Alcaligenaceae; Bordetella.	Burkholderiales	Betaproteobacteria
GCF_002119765	0	0	0	0	1	1	1	0	0	0	0	2	Pseudorhodoplanes sinuspersici	1235591	Bacteria; Proteobacteria; Alphaproteobacteria; Rhizobiales; Pseudorhodoplanes.	Rhizobiales	Alphaproteobacteria
GCF_002127965	0	1	1	1	1	1	1	1	1	1	1	0	Oxalobacter formigenes	847	Bacteria; Proteobacteria; Betaproteobacteria; Burkholderiales; Oxalobacteraceae; Oxalobacter.	Burkholderiales	Betaproteobacteria
GCF_002142615	0	1	1	1	2	1	1	1	1	1	2	3	Photobacterium damselae subsp. damselae	85581	Bacteria; Proteobacteria; Gammaproteobacteria; Vibrionales; Vibrionaceae; Photobacterium.	Vibrionales	Gammaproteobacteria
GCF_002157205	0	0	0	0	1	1	1	0	0	0	0	4	Kushneria marisflavi	157779	Bacteria; Proteobacteria; Gammaproteobacteria; Oceanospirillales; Halomonadaceae; Kushneria.	Oceanospirillales	Gammaproteobacteria
GCF_002157895	0	0	0	0	2	1	1	0	0	0	1	2	Oceanisphaera profunda	1416627	Bacteria; Proteobacteria; Gammaproteobacteria; Aeromonadales; Aeromonadaceae; Oceanisphaera.	Aeromonadales	Gammaproteobacteria
GCF_002158865	0	0	0	0	1	3	1	0	0	0	2	2	Comamonas serinivorans	1082851	Bacteria; Proteobacteria; Betaproteobacteria; Burkholderiales; Comamonadaceae; Comamonas.	Burkholderiales	Betaproteobacteria
GCF_002158905	0	0	0	0	1	1	2	0	0	0	0	2	Loktanella vestfoldensis	245188	Bacteria; Proteobacteria; Alphaproteobacteria; Rhodobacterales; Rhodobacteraceae; Loktanella.	Rhodobacterales	Alphaproteobacteria
GCF_002162375	0	0	0	0	2	1	1	0	0	0	1	3	Oleiphilus messinensis	141451	Bacteria; Proteobacteria; Gammaproteobacteria; Oceanospirillales; Oleiphilaceae; Oleiphilus.	Oceanospirillales	Gammaproteobacteria
GCF_002163585	0	1	1	1	1	1	1	1	1	1	1	3	Tatumella citrea	53336	Bacteria; Proteobacteria; Gammaproteobacteria; Enterobacterales; Erwiniaceae; Tatumella.	Enterobacterales	Gammaproteobacteria
GCF_002196515	1	0	1	1	1	1	1	1	1	1	1	3	Vibrio gazogenes	687	Bacteria; Proteobacteria; Gammaproteobacteria; Vibrionales; Vibrionaceae; Vibrio.	Vibrionales	Gammaproteobacteria
GCF_002208135	0	0	0	0	2	1	1	0	0	0	0	3	Pseudoalteromonas piscicida	43662	Bacteria; Proteobacteria; Gammaproteobacteria; Alteromonadales; Pseudoalteromonadaceae; Pseudoalteromonas.	Alteromonadales	Gammaproteobacteria
GCF_002208825	0	0	0	0	0	1	1	0	0	0	0	2	Brevundimonas vesicularis	41276	Bacteria; Proteobacteria; Alphaproteobacteria; Caulobacterales; Caulobacteraceae; Brevundimonas.	Caulobacterales	Alphaproteobacteria
GCF_002209385	0	0	0	0	2	1	1	0	0	0	1	2	Methylovulum psychrotolerans	1704499	Bacteria; Proteobacteria; Gammaproteobacteria; Methylococcales; Methylococcaceae; Methylovulum.	Methylococcales	Gammaproteobacteria
GCF_002211765	0	0	0	0	1	1	1	0	0	0	1	3	Idiomarina piscisalsi	1096243	Bacteria; Proteobacteria; Gammaproteobacteria; Alteromonadales; Idiomarinaceae; Idiomarina.	Alteromonadales	Gammaproteobacteria
GCF_002211785	0	0	0	0	2	1	1	0	0	0	0	3	Francisella halioticida	549298	Bacteria; Proteobacteria; Gammaproteobacteria; Thiotrichales; Francisellaceae; Francisella.	Thiotrichales	Gammaproteobacteria
GCF_002214645	0	1	1	1	1	1	1	1	1	1	2	3	Diaphorobacter polyhydroxybutyrativorans	1546149	Bacteria; Proteobacteria; Betaproteobacteria; Burkholderiales; Comamonadaceae; Diaphorobacter.	Burkholderiales	Betaproteobacteria
GCF_002215135	0	1	1	1	2	1	2	1	1	1	1	3	Vibrio vulnificus	672	Bacteria; Proteobacteria; Gammaproteobacteria; Vibrionales; Vibrionaceae; Vibrio.	Vibrionales	Gammaproteobacteria
GCF_002215215	0	0	0	0	2	1	1	0	0	0	0	2	Granulosicoccus antarcticus IMCC3135	1192854	Bacteria; Proteobacteria; Gammaproteobacteria; Chromatiales; Granulosicoccaceae; Granulosicoccus.	Chromatiales	Gammaproteobacteria
GCF_002218195	0	0	0	0	1	1	1	0	0	0	0	2	Sphingorhabdus flavimaris	266812	Bacteria; Proteobacteria; Alphaproteobacteria; Sphingomonadales; Sphingomonadaceae; Sphingorhabdus.	Sphingomonadales	Alphaproteobacteria
GCF_002218245	0	0	0	0	1	1	1	0	0	0	0	3	Xanthomonas citri pv. vignicola	473426	Bacteria; Proteobacteria; Gammaproteobacteria; Xanthomonadales; Xanthomonadaceae; Xanthomonas.	Xanthomonadales	Gammaproteobacteria
GCF_002221525	0	0	0	0	1	1	1	0	0	0	1	3	Pseudoalteromonas espejiana DSM 9414	1314869	Bacteria; Proteobacteria; Gammaproteobacteria; Alteromonadales; Pseudoalteromonadaceae; Pseudoalteromonas.	Alteromonadales	Gammaproteobacteria
GCF_002222635	0	0	0	0	1	2	1	0	0	0	0	2	Sulfitobacter pseudonitzschiae	1402135	Bacteria; Proteobacteria; Alphaproteobacteria; Rhodobacterales; Rhodobacteraceae; Sulfitobacter.	Rhodobacterales	Alphaproteobacteria
GCF_002222655	0	0	0	0	1	2	1	0	0	0	1	4	Vitreoscilla filiformis	63	Bacteria; Proteobacteria; Betaproteobacteria; Neisseriales; Neisseriaceae; Vitreoscilla.	Neisseriales	Betaproteobacteria
GCF_002237615	0	0	0	0	1	1	1	0	0	0	0	2	Erythrobacter flavus	192812	Bacteria; Proteobacteria; Alphaproteobacteria; Sphingomonadales; Erythrobacteraceae; Erythrobacter.	Sphingomonadales	Alphaproteobacteria
GCF_002240035	0	0	0	0	1	1	1	0	0	0	0	3	Legionella clemsonensis	1867846	Bacteria; Proteobacteria; Gammaproteobacteria; Legionellales; Legionellaceae; Legionella.	Legionellales	Gammaproteobacteria
[truncated: 10 more rows]
